# Supplementary material for: Dimethyl­ammonium 4-hy­droxy­benzoate
Source: Acta Crystallogr Sect E Struct Rep Online. 2012 Apr 21;68(Pt 5):o1445. doi: 10.1107/S1600536812016145 (PMC3344562; doi:10.1107/S1600536812016145)
Supplement: Supplementary file 1 [file e-68-o1445-sup1.cif]

##############################################################################
#                                                                            #
# This CIF contains the data in a paper accepted for publication in          #
# Acta Crystallographica Section E. It conforms to the requirements of       #
# Notes for Authors for Acta Crystallographica Section E, and has been       #
# peer reviewed under the auspices of the IUCr Commission on Journals.       #
#                                                                            #
# Full details of the Crystallographic Information File format               #
# are given in the paper "The Crystallographic Information File (CIF):       #
# a New Standard Archive File for Crystallography" by S. R. Hall, F. H.      #
# Allen and I. D. Brown [Acta Cryst. (1991), A47, 655-685].                  #
#                                                                            #
# The current version of the core CIF dictionary is obtainable from          #
# ftp://ftp.iucr.org/pub/cif_core.dic.                                       #
#                                                                            #
# Software is freely available for graphical display of the structure(s)     #
# in this CIF. For information consult the CIF software page                 #
# http://www.iucr.org/resources/cif/software.                                #
#                                                                            #
# This file may be used for bona fide research purposes within the           #
# scientific community so long as proper attribution is given to the journal # 
# article from which it was obtained.                                        #
#                                                                            #
##############################################################################
data_global
_audit_creation_method     SHELXL97
_journal_date_recd_electronic     2012-04-01
_journal_date_accepted     2012-04-13
_journal_name_full     'Acta Crystallographica, Section E'
_journal_year     2012
_journal_volume     68
_journal_issue      5
_journal_page_first     o1445
_journal_page_last     o1445
_journal_paper_category     QO
_journal_paper_doi     10.1107/S1600536812016145
_journal_coeditor_code     BT5869
_publ_contact_author_name     'G. Chakkaravarthi'
_publ_contact_author_address
;
Department of Physics
CPCL Polytechnic College
Chennai 600 068
India
;
_publ_contact_author_email     'chakkaravarthi_2005@yahoo.com'
_publ_contact_author_fax     ?
_publ_contact_author_phone     '09940334668'
_publ_section_title
;
Dimethylammonium 4-hydroxybenzoate
;
loop_
    _publ_author_name
    _publ_author_address
    'B. M. Sornamurthy'
;
Department of Physics,
Presidency College,
Chennai 600 005,
India
;
    'G. Peramaiyan'
;
Department of Physics,
Presidency College,
Chennai 600 005,
India
;
    'G. Chakkaravarthi'
;
Department of Physics,
CPCL Polytechnic College,
Chennai 600 068,
India
;
    'R. Mohan Kumar'
;
Department of Physics,
Presidency College,
Chennai 600 005,
India
;
    'V. Manivannan'
;
Department of Research and Development,
PRIST University,
Vallam,
Thanjavur 613 403,
Tamil Nadu,
India
;
_publ_section_synopsis     .
data_I
_audit_creation_method     SHELXL-97
_chemical_name_systematic
;
Dimethylammonium 4-hydroxybenzoate
;
_chemical_name_common     ?
_chemical_formula_moiety     'C2 H8 N + , C7 H5 O3 -'
_chemical_formula_sum     'C9 H13 N O3'
_chemical_formula_iupac     'C2 H8 N + , C7 H5 O3 -'
_chemical_formula_weight     183.20
_chemical_melting_point     ?
_symmetry_cell_setting     orthorhombic
_symmetry_space_group_name_H-M     'P b c a'
_symmetry_space_group_name_Hall     '-P 2ac 2ab'
loop_
    _symmetry_equiv_pos_as_xyz
    'x, y, z'
    '-x+1/2, -y, z+1/2'
    'x+1/2, -y+1/2, -z'
    '-x, y+1/2, -z+1/2'
    '-x, -y, -z'
    'x-1/2, y, -z-1/2'
    '-x-1/2, y-1/2, z'
    'x, -y-1/2, z-1/2'
_cell_length_a     10.2980(8)
_cell_length_b     10.0586(9)
_cell_length_c     19.2595(17)
_cell_angle_alpha     90.00
_cell_angle_beta     90.00
_cell_angle_gamma     90.00
_cell_volume     1995.0(3)
_cell_formula_units_Z     8
_cell_measurement_reflns_used     10382
_cell_measurement_theta_min     2.1
_cell_measurement_theta_max     28.2
_cell_measurement_temperature     295(2)
_exptl_crystal_description     block
_exptl_crystal_colour     colourless
_exptl_crystal_size_max     0.18
_exptl_crystal_size_mid     0.16
_exptl_crystal_size_min     0.14
_exptl_crystal_density_diffrn     1.220
_exptl_crystal_density_meas     ?
_exptl_crystal_density_method     'not measured'
_exptl_crystal_F_000     784
_exptl_absorpt_coefficient_mu     0.092
_exptl_absorpt_correction_type     multi-scan
_exptl_absorpt_process_details     '(SADABS; Sheldrick, 1996)'
_exptl_absorpt_correction_T_min     0.9837
_exptl_absorpt_correction_T_max     0.9873
_exptl_special_details     ?
_diffrn_ambient_temperature     295(2)
_diffrn_radiation_type     MoK\a
_diffrn_radiation_wavelength     0.71073
_diffrn_radiation_source     'fine-focus sealed tube'
_diffrn_radiation_monochromator     graphite
_diffrn_measurement_device_type     'Bruker Kappa APEXII'
_diffrn_measurement_method     '\w and \f'
_diffrn_detector_area_resol_mean     ?
_diffrn_reflns_number     9496
_diffrn_reflns_av_R_equivalents     0.0360
_diffrn_reflns_av_sigmaI/netI     0.0322
_diffrn_reflns_theta_min     2.11
_diffrn_reflns_theta_max     28.28
_diffrn_reflns_theta_full     25.00
_diffrn_measured_fraction_theta_max     0.967
_diffrn_measured_fraction_theta_full     0.999
_diffrn_reflns_limit_h_min     -13
_diffrn_reflns_limit_h_max     12
_diffrn_reflns_limit_k_min     -12
_diffrn_reflns_limit_k_max     12
_diffrn_reflns_limit_l_min     -24
_diffrn_reflns_limit_l_max     23
_diffrn_standards_number     0
_diffrn_standards_interval_count     ?
_diffrn_standards_interval_time     0
_diffrn_standards_decay_%     ?
_refine_special_details     ?
_reflns_number_total     2394
_reflns_number_gt     1673
_reflns_threshold_expression     >2\s(I)
_refine_ls_structure_factor_coef     Fsqd
_refine_ls_matrix_type     full
_refine_ls_R_factor_all     0.0699
_refine_ls_R_factor_gt     0.0470
_refine_ls_wR_factor_gt     0.1251
_refine_ls_wR_factor_ref     0.1431
_refine_ls_goodness_of_fit_ref     1.037
_refine_ls_restrained_S_all     1.037
_refine_ls_number_reflns     2394
_refine_ls_number_parameters     122
_refine_ls_number_restraints     0
_refine_ls_hydrogen_treatment     constr
_refine_ls_weighting_scheme     calc
_refine_ls_weighting_details
         'calc w=1/[\s^2^(Fo^2^)+(0.0681P)^2^+0.4306P] where P=(Fo^2^+2Fc^2^)/3'
_atom_sites_solution_hydrogens     geom
_atom_sites_solution_primary     direct
_atom_sites_solution_secondary     difmap
_refine_ls_shift/su_max     0.000
_refine_ls_shift/su_mean     0.000
_refine_diff_density_max     0.293
_refine_diff_density_min     -0.265
_refine_ls_extinction_method     SHELXL
_refine_ls_extinction_coef     0.051(4)
_refine_ls_extinction_expression
                                  'Fc^*^=kFc[1+0.001xFc^2^\l^3^/sin(2\q)]^-1/4^'
loop_
    _atom_type_symbol
    _atom_type_description
    _atom_type_scat_dispersion_real
    _atom_type_scat_dispersion_imag
    _atom_type_scat_source
    'C' 'C' 0.0033 0.0016
                         'International Tables Vol C Tables 4.2.6.8 and 6.1.1.4'
    'H' 'H' 0.0000 0.0000
                         'International Tables Vol C Tables 4.2.6.8 and 6.1.1.4'
    'N' 'N' 0.0061 0.0033
                         'International Tables Vol C Tables 4.2.6.8 and 6.1.1.4'
    'O' 'O' 0.0106 0.0060
                         'International Tables Vol C Tables 4.2.6.8 and 6.1.1.4'
_computing_data_collection     'APEX2 (Bruker, 2004)'
_computing_cell_refinement     'SAINT (Bruker, 2004)'
_computing_data_reduction     'SAINT (Bruker, 2004)'
_computing_structure_solution     'SHELXS97 (Sheldrick, 2008)'
_computing_structure_refinement     'SHELXL97 (Sheldrick, 2008)'
_computing_molecular_graphics     'PLATON (Spek, 2009)'
_computing_publication_material     'SHELXL97 (Sheldrick, 2008)'
loop_
    _atom_site_type_symbol
    _atom_site_label
    _atom_site_fract_x
    _atom_site_fract_y
    _atom_site_fract_z
    _atom_site_U_iso_or_equiv
    _atom_site_adp_type
    _atom_site_calc_flag
    _atom_site_refinement_flags
    _atom_site_occupancy
    _atom_site_symmetry_multiplicity
    _atom_site_disorder_assembly
    _atom_site_disorder_group
    C C1 1.07130(13) 0.17170(15) 0.67576(7) 0.0411(4) Uani d . 1 1 . .
    C C2 1.01976(15) 0.06187(15) 0.71025(8) 0.0454(4) Uani d . 1 1 . .
    H H2 0.9527 0.0140 0.6897 0.055 Uiso calc R 1 1 . .
    C C3 1.06624(15) 0.02280(16) 0.77417(8) 0.0489(4) Uani d . 1 1 . .
    H H3 1.0315 -0.0518 0.7959 0.059 Uiso calc R 1 1 . .
    C C4 1.16481(14) 0.09434(17) 0.80639(8) 0.0463(4) Uani d . 1 1 . .
    C C5 1.21388(15) 0.20718(16) 0.77404(8) 0.0479(4) Uani d . 1 1 . .
    H H5 1.2774 0.2579 0.7959 0.058 Uiso calc R 1 1 . .
    C C6 1.16815(14) 0.24402(15) 0.70933(8) 0.0453(4) Uani d . 1 1 . .
    H H6 1.2028 0.3187 0.6877 0.054 Uiso calc R 1 1 . .
    C C8 1.02545(14) 0.21186(16) 0.60471(8) 0.0446(4) Uani d . 1 1 . .
    C C9 1.3600(3) 0.0899(2) 0.54792(15) 0.1060(10) Uani d . 1 1 . .
    H H9A 1.4478 0.0611 0.5406 0.159 Uiso calc R 1 1 . .
    H H9B 1.3047 0.0507 0.5134 0.159 Uiso calc R 1 1 . .
    H H9C 1.3318 0.0627 0.5933 0.159 Uiso calc R 1 1 . .
    C C10 1.4471(2) 0.3010(3) 0.58929(11) 0.0863(7) Uani d . 1 1 . .
    H H10A 1.4299 0.2755 0.6364 0.129 Uiso calc R 1 1 . .
    H H10B 1.4385 0.3956 0.5848 0.129 Uiso calc R 1 1 . .
    H H10C 1.5338 0.2750 0.5770 0.129 Uiso calc R 1 1 . .
    N N1 1.35343(14) 0.23451(14) 0.54264(7) 0.0525(4) Uani d . 1 1 . .
    H H1A 1.2726 0.2616 0.5533 0.063 Uiso calc R 1 1 . .
    H H1B 1.3698 0.2589 0.4985 0.063 Uiso calc R 1 1 . .
    O O1 1.20733(12) 0.05085(14) 0.86889(6) 0.0650(4) Uani d . 1 1 . .
    H H1 1.2727 0.0922 0.8800 0.098 Uiso calc R 1 1 . .
    O O2 0.91717(11) 0.16686(14) 0.58397(6) 0.0603(4) Uani d . 1 1 . .
    O O3 1.09461(11) 0.28636(13) 0.56856(6) 0.0590(4) Uani d . 1 1 . .
loop_
    _atom_site_aniso_label
    _atom_site_aniso_U_11
    _atom_site_aniso_U_22
    _atom_site_aniso_U_33
    _atom_site_aniso_U_12
    _atom_site_aniso_U_13
    _atom_site_aniso_U_23
    C1 0.0336(7) 0.0454(8) 0.0441(8) 0.0053(6) 0.0039(6) -0.0005(6)
    C2 0.0371(8) 0.0468(9) 0.0524(9) -0.0036(6) -0.0020(6) -0.0028(7)
    C3 0.0422(8) 0.0487(9) 0.0557(9) -0.0063(7) 0.0003(7) 0.0073(7)
    C4 0.0363(8) 0.0561(9) 0.0465(8) 0.0000(7) 0.0001(6) 0.0050(7)
    C5 0.0386(8) 0.0518(9) 0.0534(9) -0.0072(7) -0.0047(6) -0.0014(7)
    C6 0.0383(8) 0.0442(8) 0.0533(9) -0.0022(6) 0.0027(6) 0.0034(6)
    C8 0.0349(8) 0.0524(9) 0.0467(8) 0.0063(6) 0.0049(6) 0.0011(7)
    C9 0.130(2) 0.0600(14) 0.128(2) 0.0119(14) 0.0553(19) 0.0005(14)
    C10 0.0676(13) 0.125(2) 0.0665(13) -0.0039(13) -0.0052(11) -0.0110(13)
    N1 0.0505(8) 0.0579(9) 0.0492(8) 0.0060(6) 0.0098(6) 0.0028(6)
    O1 0.0531(7) 0.0878(10) 0.0541(7) -0.0161(6) -0.0109(5) 0.0198(6)
    O2 0.0446(7) 0.0909(10) 0.0454(6) -0.0114(6) -0.0022(5) 0.0078(6)
    O3 0.0462(7) 0.0713(8) 0.0596(7) -0.0017(6) 0.0014(5) 0.0190(6)
_geom_special_details     ?
loop_
    _geom_bond_atom_site_label_1
    _geom_bond_atom_site_label_2
    _geom_bond_site_symmetry_2
    _geom_bond_distance
    _geom_bond_publ_flag
    C1 C6 . 1.394(2) ?
    C1 C2 . 1.394(2) ?
    C1 C8 . 1.503(2) ?
    C2 C3 . 1.378(2) ?
    C2 H2 . 0.9300 ?
    C3 C4 . 1.390(2) ?
    C3 H3 . 0.9300 ?
    C4 O1 . 1.3535(19) ?
    C4 C5 . 1.390(2) ?
    C5 C6 . 1.383(2) ?
    C5 H5 . 0.9300 ?
    C6 H6 . 0.9300 ?
    C8 O3 . 1.2464(19) ?
    C8 O2 . 1.2680(19) ?
    C9 N1 . 1.460(3) ?
    C9 H9A . 0.9600 ?
    C9 H9B . 0.9600 ?
    C9 H9C . 0.9600 ?
    C10 N1 . 1.478(3) ?
    C10 H10A . 0.9600 ?
    C10 H10B . 0.9600 ?
    C10 H10C . 0.9600 ?
    N1 H1A . 0.9000 ?
    N1 H1B . 0.9000 ?
    O1 H1 . 0.8200 ?
loop_
    _geom_angle_atom_site_label_1
    _geom_angle_atom_site_label_2
    _geom_angle_atom_site_label_3
    _geom_angle_site_symmetry_1
    _geom_angle_site_symmetry_3
    _geom_angle
    _geom_angle_publ_flag
    C6 C1 C2 . . 117.72(14) ?
    C6 C1 C8 . . 120.46(14) ?
    C2 C1 C8 . . 121.82(14) ?
    C3 C2 C1 . . 121.30(14) ?
    C3 C2 H2 . . 119.4 ?
    C1 C2 H2 . . 119.4 ?
    C2 C3 C4 . . 120.30(15) ?
    C2 C3 H3 . . 119.8 ?
    C4 C3 H3 . . 119.8 ?
    O1 C4 C5 . . 123.02(14) ?
    O1 C4 C3 . . 117.76(14) ?
    C5 C4 C3 . . 119.21(14) ?
    C6 C5 C4 . . 119.93(14) ?
    C6 C5 H5 . . 120.0 ?
    C4 C5 H5 . . 120.0 ?
    C5 C6 C1 . . 121.47(14) ?
    C5 C6 H6 . . 119.3 ?
    C1 C6 H6 . . 119.3 ?
    O3 C8 O2 . . 122.76(15) ?
    O3 C8 C1 . . 119.39(14) ?
    O2 C8 C1 . . 117.85(14) ?
    N1 C9 H9A . . 109.5 ?
    N1 C9 H9B . . 109.5 ?
    H9A C9 H9B . . 109.5 ?
    N1 C9 H9C . . 109.5 ?
    H9A C9 H9C . . 109.5 ?
    H9B C9 H9C . . 109.5 ?
    N1 C10 H10A . . 109.5 ?
    N1 C10 H10B . . 109.5 ?
    H10A C10 H10B . . 109.5 ?
    N1 C10 H10C . . 109.5 ?
    H10A C10 H10C . . 109.5 ?
    H10B C10 H10C . . 109.5 ?
    C9 N1 C10 . . 112.2(2) ?
    C9 N1 H1A . . 109.2 ?
    C10 N1 H1A . . 109.2 ?
    C9 N1 H1B . . 109.2 ?
    C10 N1 H1B . . 109.2 ?
    H1A N1 H1B . . 107.9 ?
    C4 O1 H1 . . 109.5 ?
loop_
    _geom_torsion_atom_site_label_1
    _geom_torsion_atom_site_label_2
    _geom_torsion_atom_site_label_3
    _geom_torsion_atom_site_label_4
    _geom_torsion_site_symmetry_1
    _geom_torsion_site_symmetry_2
    _geom_torsion_site_symmetry_3
    _geom_torsion_site_symmetry_4
    _geom_torsion
    _geom_torsion_publ_flag
    C6 C1 C2 C3 . . . . -2.5(2) ?
    C8 C1 C2 C3 . . . . 177.33(14) ?
    C1 C2 C3 C4 . . . . 1.2(2) ?
    C2 C3 C4 O1 . . . . -179.52(15) ?
    C2 C3 C4 C5 . . . . 1.4(2) ?
    O1 C4 C5 C6 . . . . 178.38(15) ?
    C3 C4 C5 C6 . . . . -2.5(2) ?
    C4 C5 C6 C1 . . . . 1.2(2) ?
    C2 C1 C6 C5 . . . . 1.3(2) ?
    C8 C1 C6 C5 . . . . -178.54(14) ?
    C6 C1 C8 O3 . . . . 18.5(2) ?
    C2 C1 C8 O3 . . . . -161.34(15) ?
    C6 C1 C8 O2 . . . . -162.06(15) ?
    C2 C1 C8 O2 . . . . 18.2(2) ?
loop_
    _geom_hbond_atom_site_label_D
    _geom_hbond_atom_site_label_H
    _geom_hbond_atom_site_label_A
    _geom_hbond_site_symmetry_A
    _geom_hbond_distance_DH
    _geom_hbond_distance_HA
    _geom_hbond_distance_DA
    _geom_hbond_angle_DHA
    _geom_hbond_publ_flag
    N1 H1A O3 . 0.90 1.87 2.7614(18) 169 y
    O1 H1 O2 6_657 0.82 1.81 2.6183(17) 171 y
    N1 H1B O2 3_556 0.90 1.82 2.7131(17) 170 y
_iucr_refine_instructions_details
;
TITL I in Pbca
CELL  0.71073  10.2980  10.0586  19.2595   90.000   90.000   90.000
ZERR     8.00   0.0008   0.0009   0.0017    0.000    0.000    0.000
LATT   1
SYMM  1/2 - X, - Y, 1/2 + Z
SYMM  1/2 + X, 1/2 - Y, - Z
SYMM  - X, 1/2 + Y, 1/2 - Z
SFAC  C    H    N    O
UNIT  72   104  8    24
MERG   2
HTAB N1 O3
HTAB O1 O2_$1
EQIV $1 1/2+x, y, 3/2-z
HTAB N1 O2_$2
EQIV $2 1/2+x,1/2-y,1-z
FMAP   2
PLAN   5
SIZE     0.14   0.16   0.18
ACTA    50.00
BOND   $H
CONF
L.S.   4
TEMP    22.00
WGHT    0.068100    0.430600
EXTI    0.050591
FVAR       0.27729
C1    1    1.071298    0.171697    0.675762    11.00000    0.03358    0.04544 =
         0.04414   -0.00051    0.00391    0.00526
C2    1    1.019765    0.061874    0.710250    11.00000    0.03709    0.04678 =
         0.05244   -0.00275   -0.00198   -0.00355
AFIX  43
H2    2    0.952700    0.014034    0.689718    11.00000   -1.20000
AFIX   0
C3    1    1.066238    0.022795    0.774170    11.00000    0.04222    0.04874 =
         0.05570    0.00728    0.00030   -0.00629
AFIX  43
H3    2    1.031512   -0.051771    0.795858    11.00000   -1.20000
AFIX   0
C4    1    1.164813    0.094344    0.806388    11.00000    0.03634    0.05606 =
         0.04651    0.00499    0.00012    0.00003
C5    1    1.213876    0.207185    0.774042    11.00000    0.03865    0.05182 =
         0.05338   -0.00144   -0.00471   -0.00717
AFIX  43
H5    2    1.277394    0.257868    0.795895    11.00000   -1.20000
AFIX   0
C6    1    1.168154    0.244020    0.709333    11.00000    0.03827    0.04425 =
         0.05330    0.00343    0.00270   -0.00218
AFIX  43
H6    2    1.202809    0.318718    0.687737    11.00000   -1.20000
AFIX   0
C8    1    1.025451    0.211856    0.604713    11.00000    0.03488    0.05237 =
         0.04666    0.00115    0.00493    0.00629
C9    1    1.359967    0.089897    0.547917    11.00000    0.13044    0.05996 =
         0.12752    0.00048    0.05534    0.01192
AFIX 137
H9A   2    1.447791    0.061149    0.540571    11.00000   -1.50000
H9B   2    1.304654    0.050732    0.513399    11.00000   -1.50000
H9C   2    1.331754    0.062703    0.593252    11.00000   -1.50000
AFIX   0
C10   1    1.447123    0.300990    0.589292    11.00000    0.06760    0.12472 =
         0.06647   -0.01098   -0.00520   -0.00388
AFIX 137
H10A  2    1.429862    0.275525    0.636436    11.00000   -1.50000
H10B  2    1.438543    0.395630    0.584770    11.00000   -1.50000
H10C  2    1.533805    0.274985    0.576968    11.00000   -1.50000
AFIX   0
N1    3    1.353431    0.234508    0.542637    11.00000    0.05046    0.05790 =
         0.04916    0.00278    0.00976    0.00600
AFIX  23
H1A   2    1.272560    0.261575    0.553316    11.00000   -1.20000
H1B   2    1.369823    0.258850    0.498532    11.00000   -1.20000
AFIX   0
O1    4    1.207333    0.050848    0.868886    11.00000    0.05308    0.08782 =
         0.05414    0.01976   -0.01087   -0.01612
AFIX 147
H1    2    1.272719    0.092238    0.879983    11.00000   -1.50000
AFIX   0
O2    4    0.917169    0.166857    0.583973    11.00000    0.04462    0.09086 =
         0.04536    0.00779   -0.00222   -0.01141
O3    4    1.094608    0.286361    0.568564    11.00000    0.04619    0.07130 =
         0.05958    0.01897    0.00139   -0.00172
HKLF    4
REM  DMPH in Pbca
REM R1 =  0.0470 for   1673 Fo > 4sig(Fo)  and  0.0699 for all   2394 data
REM    122 parameters refined using      0 restraints
END
WGHT      0.0680      0.4297
REM Highest difference peak  0.293,  deepest hole -0.265,  1-sigma level  0.037
Q1    1   1.4371  0.2006  0.5881  11.00000  0.05    0.29
Q2    1   1.2861  0.0938  0.5085  11.00000  0.05    0.27
Q3    1   1.0421  0.2059  0.6507  11.00000  0.05    0.18
Q4    1   1.0653  0.1826  0.6422  11.00000  0.05    0.17
Q5    1   1.1178  0.0623  0.7915  11.00000  0.05    0.17
;
