# Supplementary material for: Dimethyl­ammonium 4-hy­droxy­benzoate
Source: Acta Crystallogr Sect E Struct Rep Online. 2012 Apr 21;68(Pt 5):o1445. doi: 10.1107/S1600536812016145 (PMC3344562; doi:10.1107/S1600536812016145)
Supplement: Supplementary file 2 [file e-68-o1445-Isup2.hkl]

#
# h,k,l, Fc-squared, Fo-squared, sigma(Fo-squared) and status flag
#
data_I
_shelx_title ' DMPH in Pbca'
_shelx_refln_list_code          4
_shelx_F_calc_maximum      164.91
_exptl_crystal_F_000       784.00
_reflns_d_resolution_high  0.7500
 
loop_
 _symmetry_equiv_pos_as_xyz
 'x, y, z'
 '-x+1/2, -y, z+1/2'
 'x+1/2, -y+1/2, -z'
 '-x, y+1/2, -z+1/2'
 '-x, -y, -z'
 'x-1/2, y, -z-1/2'
 '-x-1/2, y-1/2, z'
 'x, -y-1/2, z-1/2'
 
_cell_length_a    10.2980
_cell_length_b    10.0586
_cell_length_c    19.2595
_cell_angle_alpha  90.000
_cell_angle_beta   90.000
_cell_angle_gamma  90.000
 
_shelx_F_squared_multiplier     1.000
 
loop_
 _refln_index_h
 _refln_index_k
 _refln_index_l
 _refln_F_squared_calc
 _refln_F_squared_meas
 _refln_F_squared_sigma
 _refln_observed_status
   2   0   0     4032.92     3661.02     70.70 o
   4   0   0     1004.30     1148.27     22.95 o
   6   0   0      184.07      199.14      6.51 o
   8   0   0     1373.42     1419.60     36.03 o
  10   0   0        1.65        0.26      3.12 o
  12   0   0      106.26       98.84      9.90 o
   2   1   0      818.90      969.46     13.57 o
   4   1   0      586.73      624.06      9.97 o
   6   1   0     1659.58     1780.19     30.85 o
   8   1   0       33.97       19.65      1.71 o
  10   1   0        0.23       -1.56      1.56 o
  12   1   0       94.07      106.62      7.41 o
   2   2   0      365.81      417.47      8.67 o
   4   2   0     2780.11     2867.67     43.31 o
   6   2   0      219.71      228.80      5.12 o
   8   2   0        0.33        4.76      1.67 o
  10   2   0        0.07        0.04      1.64 o
  12   2   0       26.10       29.42      4.72 o
   2   3   0       18.35       29.72      1.30 o
   4   3   0      460.71      409.54     11.36 o
   6   3   0       90.89      100.39      2.95 o
   8   3   0      208.54      207.84      6.61 o
  10   3   0        2.54        1.43      1.79 o
  12   3   0       29.87       40.20      7.29 o
   0   4   0     8873.17     9206.59    310.53 o
   2   4   0       18.44       19.05      0.98 o
   4   4   0        5.55        5.23      1.34 o
   6   4   0       22.22       17.53      2.33 o
   8   4   0        0.21        3.25      2.60 o
  10   4   0        1.03        0.45      2.31 o
  12   4   0       12.56       12.10      5.72 o
   2   5   0      932.03      953.56     16.69 o
   4   5   0       32.01       34.67      1.64 o
   6   5   0      809.23      796.91     21.72 o
   8   5   0       24.34       21.80      3.31 o
  10   5   0        0.92       -0.97      3.32 o
  12   5   0       72.38       99.83     10.54 o
   0   6   0     1475.94     1276.69    177.74 o
   2   6   0     1286.09     1430.31     24.73 o
   4   6   0      117.79      115.02      3.12 o
   6   6   0     2507.81     2449.64     60.64 o
   8   6   0      143.07      157.33      7.28 o
  10   6   0       12.68       12.83      3.40 o
  12   6   0        0.18        0.78      4.94 o
   2   7   0      125.84      136.45      3.82 o
   4   7   0       78.03       72.89      4.71 o
   6   7   0       84.32       80.03      3.86 o
   8   7   0       62.73       64.28      4.97 o
  10   7   0       63.91       71.45      8.33 o
   0   8   0      393.88      500.59     20.03 o
   2   8   0      165.43      172.58      8.17 o
   4   8   0      287.86      288.96      7.68 o
   6   8   0       63.29       74.95      3.84 o
   8   8   0        0.15       -0.13      1.77 o
  10   8   0       70.19       69.38      5.32 o
   2   9   0        0.06       -0.28      0.78 o
   4   9   0        4.56        2.06      1.50 o
   6   9   0        0.63        0.10      1.71 o
   8   9   0        0.61        1.72      2.40 o
  10   9   0       25.84       20.68      5.72 o
   0  10   0        3.46        4.94      2.86 o
   2  10   0        0.00        0.21      1.68 o
   4  10   0        0.84       -0.51      2.02 o
   6  10   0       13.44       16.10      3.31 o
   8  10   0        2.16        0.39      4.03 o
   2  11   0       18.25       14.70      4.29 o
   4  11   0        9.59        8.71      4.16 o
   2  12   0        1.41       -3.51      3.51 o
   1   1   1        1.40        5.95      0.26 o
   2   1   1     5245.23     5282.96     58.84 o
   3   1   1     6003.57     5782.49     61.77 o
   4   1   1        0.00       -0.34      0.34 o
   5   1   1      462.36      485.39      6.08 o
   6   1   1     2079.74     2080.50     25.32 o
   7   1   1        3.79        4.64      0.78 o
   8   1   1       51.41       47.04      1.64 o
   9   1   1       12.78       16.12      1.55 o
  10   1   1        0.04       -1.27      1.27 o
  11   1   1        2.61        2.25      2.36 o
  12   1   1        3.39        2.62      2.08 o
  13   1   1        0.85        1.66      2.16 o
   0   2   1    27193.99    24366.69   1397.77 o
   1   2   1     1025.91      980.78     13.67 o
   2   2   1        2.17        0.33      0.47 o
   3   2   1      297.13      355.54      5.02 o
   4   2   1       46.84       43.50      0.96 o
   5   2   1      496.30      427.32      5.44 o
   6   2   1       48.25       49.92      1.26 o
   7   2   1       85.11       82.55      1.99 o
   8   2   1      162.93      165.42      3.91 o
   9   2   1      340.40      342.97      6.67 o
  10   2   1        0.71        0.92      1.23 o
  11   2   1        4.41        5.61      1.97 o
  12   2   1       23.05       20.02      2.84 o
  13   2   1        0.09        0.96      2.56 o
   1   3   1     3302.16     3133.75     42.69 o
   2   3   1      197.56      236.16      3.48 o
   3   3   1      744.73      732.26     11.70 o
   4   3   1      144.00      153.71      2.82 o
   5   3   1        4.65        2.18      0.48 o
   6   3   1       46.22       59.36      1.55 o
   7   3   1      502.94      491.21      8.10 o
   8   3   1       61.58       54.82      2.82 o
   9   3   1       27.49       26.62      2.07 o
  10   3   1        4.98        4.73      1.62 o
  11   3   1        0.00       -1.46      1.49 o
  12   3   1        4.80        5.73      3.13 o
  13   3   1        4.24        0.68      3.43 o
   0   4   1     1337.78     1249.58     24.45 o
   1   4   1      123.75      160.81      4.08 o
   2   4   1        0.64        0.99      0.36 o
   3   4   1     2459.15     2391.85     28.70 o
   4   4   1       19.33       24.61      1.85 o
   5   4   1       66.10       65.14      1.95 o
   6   4   1      301.88      314.94      7.12 o
   7   4   1      359.38      358.19      8.14 o
   8   4   1        1.55        0.54      1.39 o
   9   4   1       62.02       55.64      3.08 o
  10   4   1        0.82       -0.42      1.53 o
  11   4   1        0.90        1.84      1.90 o
  12   4   1        0.03        1.93      3.16 o
  13   4   1        5.21        7.40      3.72 o
   1   5   1      599.97      576.49     12.26 o
   2   5   1       18.26       15.48      0.86 o
   3   5   1       96.47       89.26      1.63 o
   4   5   1      180.06      158.49      2.82 o
   5   5   1       76.19       89.19      3.17 o
   6   5   1      497.16      480.83     10.13 o
   7   5   1        5.49        5.49      1.67 o
   8   5   1       71.36       64.66      3.48 o
   9   5   1       49.01       44.20      3.04 o
  10   5   1       15.95       21.21      2.59 o
  11   5   1        0.22       -1.38      1.80 o
  12   5   1       32.02       35.63      5.29 o
   0   6   1     1778.69     2059.90     35.03 o
   1   6   1      213.68      196.36      5.04 o
   2   6   1        7.28        4.69      0.72 o
   3   6   1       24.21       17.74      0.85 o
   4   6   1      561.87      538.87      7.23 o
   5   6   1       51.70       44.79      1.86 o
   6   6   1       11.61        9.20      1.80 o
   7   6   1      175.89      178.83      5.37 o
   8   6   1       12.68       12.41      2.42 o
   9   6   1      155.26      150.51      5.29 o
  10   6   1       12.98       14.23      2.85 o
  11   6   1        1.60       -0.76      2.99 o
  12   6   1       20.55       20.21      7.22 o
   1   7   1      157.95      174.26      3.18 o
   2   7   1       47.57       54.47      1.56 o
   3   7   1      754.28      738.72     10.36 o
   4   7   1      173.25      174.52      3.74 o
   5   7   1      142.07      146.39      3.52 o
   6   7   1      347.92      356.05      6.59 o
   7   7   1       28.74       34.01      1.98 o
   8   7   1       46.57       44.52      2.63 o
   9   7   1        0.03       -1.27      1.76 o
  10   7   1       66.20       72.47      8.92 o
  11   7   1        6.66       11.81      3.97 o
   0   8   1        0.36       -0.81      0.81 o
   1   8   1       51.64       55.35      1.66 o
   2   8   1      280.05      274.97      4.57 o
   3   8   1        0.41       -0.08      0.69 o
   4   8   1        3.89        2.12      0.96 o
   5   8   1        6.80        3.29      1.15 o
   6   8   1      456.08      464.10      8.19 o
   7   8   1       23.52       19.95      1.76 o
   8   8   1       33.15       32.99      2.15 o
   9   8   1       35.07       37.83      3.06 o
  10   8   1        0.33       -0.12      1.70 o
  11   8   1        1.02       -0.59      2.30 o
   1   9   1      125.59      122.41      2.73 o
   2   9   1        0.27       -0.72      0.72 o
   3   9   1       41.83       32.45      2.23 o
   4   9   1       67.54       65.69      2.66 o
   5   9   1      147.43      152.52      3.78 o
   6   9   1        0.11       -1.12      1.12 o
   7   9   1        1.21       -0.02      1.43 o
   8   9   1        0.33       -1.77      1.77 o
   9   9   1        1.43        2.49      2.17 o
  10   9   1        1.82        5.02      2.45 o
   0  10   1        0.93       -0.65      1.24 o
   1  10   1        0.19       -0.34      1.05 o
   2  10   1       19.76       18.87      1.80 o
   3  10   1        3.15        0.52      1.25 o
   4  10   1        2.53        3.38      1.58 o
   5  10   1       10.27        8.56      1.76 o
   6  10   1        1.26       -1.49      1.49 o
   7  10   1       11.06       18.47      4.94 o
   8  10   1        3.90        7.67      4.55 o
   9  10   1        8.39        6.24      4.94 o
   1  11   1        2.11       -0.48      3.32 o
   2  11   1        2.34        3.50      4.03 o
   3  11   1        2.02       -0.20      2.25 o
   4  11   1        2.71        6.42      2.80 o
   2  12   1        0.21       -2.39      2.39 o
   0   0   2     1153.33     1007.23     45.76 o
   1   0   2        4.40        0.88      0.34 o
   2   0   2      671.12      640.23     11.16 o
   3   0   2    12205.65    11770.55    208.01 o
   4   0   2     5215.57     4958.52     74.21 o
   5   0   2       26.76       37.25      2.67 o
   6   0   2      477.39      495.54      9.60 o
   7   0   2       96.23       83.52      2.85 o
   8   0   2      485.79      523.21     10.60 o
   9   0   2      525.08      495.24     10.44 o
  10   0   2        5.01        4.29      2.67 o
  11   0   2        1.12        1.21      2.56 o
  12   0   2        7.68       12.11      3.76 o
  13   0   2       43.03       35.67      5.33 o
   1   1   2     4680.64     5219.94     81.14 o
   2   1   2    17333.25    17233.58    317.94 o
   3   1   2     2015.05     1794.21     20.30 o
   4   1   2     1941.93     1908.06     21.67 o
   5   1   2     1494.78     1530.15     17.64 o
   6   1   2      248.20      257.90      3.99 o
   7   1   2      246.65      245.15      3.99 o
   8   1   2      179.85      167.79      3.22 o
   9   1   2       18.75       18.03      1.63 o
  10   1   2       47.96       44.79      2.69 o
  11   1   2      197.03      217.04      6.97 o
  12   1   2       91.69       94.71      4.93 o
  13   1   2        8.51        0.80      2.06 o
   0   2   2     8054.44     8287.83    299.27 o
   1   2   2     9647.69    10106.06    203.00 o
   2   2   2     9694.69    10349.54    151.94 o
   3   2   2     1385.70     1492.76     20.80 o
   4   2   2      415.79      431.90      6.17 o
   5   2   2      205.86      215.53      2.89 o
   6   2   2      176.68      198.65      3.03 o
   7   2   2      286.25      298.36      4.64 o
   8   2   2       28.56       22.46      1.42 o
   9   2   2        0.75        3.62      1.23 o
  10   2   2       15.93       16.52      1.76 o
  11   2   2        2.95        0.68      1.80 o
  12   2   2        7.29       12.63      2.95 o
  13   2   2        0.73       -2.06      2.31 o
   1   3   2     1834.95     1926.51     22.90 o
   2   3   2      152.17      196.38      3.54 o
   3   3   2     2288.15     2483.33     37.61 o
   4   3   2     1610.00     1597.61     20.83 o
   5   3   2       65.61       65.37      1.66 o
   6   3   2       14.17       19.71      0.98 o
   7   3   2       72.88       62.64      2.12 o
   8   3   2        0.55        0.06      1.32 o
   9   3   2        0.05        0.34      1.29 o
  10   3   2        0.85       -0.16      1.41 o
  11   3   2       53.57       52.73      3.07 o
  12   3   2       41.22       54.26      4.61 o
  13   3   2        0.21        1.08      2.62 o
   0   4   2      108.97      155.53      3.93 o
   1   4   2      686.28      681.53      9.72 o
   2   4   2       15.09       20.46      0.77 o
   3   4   2      776.11      785.18     10.59 o
   4   4   2      212.93      228.81      4.52 o
   5   4   2      154.80      154.47      3.08 o
   6   4   2       45.71       41.51      1.72 o
   7   4   2       55.00       59.99      2.88 o
   8   4   2      154.05      143.36      4.63 o
   9   4   2       16.81       14.76      3.15 o
  10   4   2        3.35        1.06      1.63 o
  11   4   2        5.37        2.76      1.97 o
  12   4   2        0.05       -1.43      5.40 o
  13   4   2       47.20       55.66      6.30 o
   1   5   2      444.24      443.75      6.66 o
   2   5   2      693.94      768.54     10.34 o
   3   5   2      634.82      642.32     11.27 o
   4   5   2      821.28      797.20     11.94 o
   5   5   2       22.89       19.69      1.69 o
   6   5   2        7.55        6.29      1.49 o
   7   5   2      454.13      448.84      9.81 o
   8   5   2      382.45      389.14      9.13 o
   9   5   2        1.08       -1.11      1.65 o
  10   5   2        9.60       14.03      3.79 o
  11   5   2        1.36        1.89      2.08 o
  12   5   2        0.00       -1.79      2.89 o
   0   6   2       74.22       80.60      6.06 o
   1   6   2       75.18       66.96      2.00 o
   2   6   2        9.81        5.17      0.72 o
   3   6   2      292.11      260.13      4.52 o
   4   6   2      128.76      121.04      2.77 o
   5   6   2       10.70       15.62      1.44 o
   6   6   2      273.51      282.32      6.12 o
   7   6   2       22.21       24.84      2.27 o
   8   6   2        1.32        0.84      2.44 o
   9   6   2       24.23       28.07      2.75 o
  10   6   2        9.17        9.31      2.27 o
  11   6   2        3.45        8.86      7.80 o
  12   6   2       16.44       24.16      7.80 o
   1   7   2      353.20      335.35      5.11 o
   2   7   2       61.23       53.99      1.63 o
   3   7   2        2.83       -0.35      0.82 o
   4   7   2      865.92      876.74     14.63 o
   5   7   2      204.26      213.87      4.44 o
   6   7   2      232.29      234.30      4.89 o
   7   7   2       11.43       17.46      1.87 o
   8   7   2      200.07      196.48      5.26 o
   9   7   2        6.64        5.93      1.84 o
  10   7   2        0.83       -1.14      2.99 o
  11   7   2       12.40       12.33      4.23 o
   0   8   2       26.23       21.72      2.70 o
   1   8   2       75.61       63.24      1.77 o
   2   8   2       11.46        9.65      0.87 o
   3   8   2      125.04      152.84      4.11 o
   4   8   2       65.04       64.27      2.28 o
   5   8   2      117.82      136.00      3.91 o
   6   8   2        0.39        1.06      1.15 o
   7   8   2        0.73       -1.33      1.33 o
   8   8   2       36.24       39.89      2.30 o
   9   8   2        4.98        4.81      1.73 o
  10   8   2        1.20        1.24      1.80 o
   1   9   2       17.85       12.31      1.27 o
   2   9   2       16.35       19.55      1.48 o
   3   9   2       78.47       67.06      2.59 o
   4   9   2       27.36       21.67      2.06 o
   5   9   2       10.29       10.28      1.68 o
   6   9   2        2.68        4.49      1.50 o
   7   9   2        3.71        5.15      1.63 o
   8   9   2        8.04        3.32      2.04 o
   9   9   2       24.42       27.56      3.21 o
  10   9   2       16.70       19.92      3.56 o
   0  10   2       11.89       15.70      1.95 o
   1  10   2        0.13       -1.00      1.00 o
   2  10   2       59.14       59.05      2.75 o
   3  10   2        9.12       14.56      1.85 o
   4  10   2        0.46       -0.56      1.37 o
   5  10   2       35.96       46.36      2.87 o
   6  10   2       11.81       11.01      2.38 o
   7  10   2        7.01        9.58      2.78 o
   8  10   2        0.23        4.18      2.69 o
   9  10   2        1.79        1.40      2.60 o
   1  11   2        6.54        2.52      1.76 o
   2  11   2       16.01       16.50      2.37 o
   3  11   2        0.41       -1.64      1.64 o
   4  11   2        0.36       -1.00      1.90 o
   5  11   2        0.10        2.21      3.38 o
   6  11   2        6.50        6.50      4.03 o
   7  11   2       10.60       17.95      5.33 o
   1  12   2        7.34        4.42      3.77 o
   2  12   2        6.23        3.98      2.79 o
   1   1   3      703.19      655.61      6.85 o
   2   1   3     6674.17     6790.85     75.54 o
   3   1   3     2396.38     2317.25     29.60 o
   4   1   3     1597.37     1700.49     20.60 o
   5   1   3      440.52      455.46      6.19 o
   6   1   3       44.60       30.32      1.11 o
   7   1   3      209.54      191.91      3.38 o
   8   1   3        2.70        2.31      1.01 o
   9   1   3        1.37        0.67      1.03 o
  10   1   3       67.02       60.01      3.07 o
  11   1   3        0.86        0.59      1.79 o
  12   1   3        4.75        4.85      2.67 o
  13   1   3        0.22        2.90      3.30 o
   0   2   3       44.14       62.02      1.55 o
   1   2   3     3969.84     4161.44     44.11 o
   2   2   3      283.79      218.17      3.21 o
   3   2   3     1517.43     1714.62     22.08 o
   4   2   3      217.75      241.60      3.43 o
   5   2   3     1014.76     1076.50     12.64 o
   6   2   3       13.16       15.21      0.93 o
   7   2   3       41.96       38.45      1.95 o
   8   2   3        1.81        3.13      1.27 o
   9   2   3        1.42       -1.08      1.08 o
  10   2   3       11.11        7.92      1.67 o
  11   2   3        1.03       -0.94      1.73 o
  12   2   3        0.00        0.31      2.20 o
  13   2   3        1.88        2.95      2.63 o
   1   3   3     1974.79     2028.73     24.12 o
   2   3   3     2130.27     2396.74     28.61 o
   3   3   3        0.01        0.30      0.36 o
   4   3   3      298.14      289.41      4.84 o
   5   3   3      208.38      197.43      3.43 o
   6   3   3      193.42      180.43      3.33 o
   7   3   3      281.65      284.74      5.36 o
   8   3   3      929.88      901.95     15.48 o
   9   3   3       33.85       32.54      2.25 o
  10   3   3       35.48       25.82      2.63 o
  11   3   3        0.58       -1.13      1.73 o
  12   3   3        0.99       -0.14      2.26 o
  13   3   3       14.88       14.43      3.35 o
   0   4   3      371.86      331.77      7.11 o
   1   4   3     1879.18     2134.11     27.10 o
   2   4   3     2631.11     2917.53     36.90 o
   3   4   3      203.99      227.88      4.28 o
   4   4   3       30.43       22.16      1.16 o
   5   4   3        7.41       12.51      0.98 o
   6   4   3      205.80      177.32      4.09 o
   7   4   3       10.89        6.83      2.02 o
   8   4   3       33.47       33.53      2.19 o
   9   4   3      134.02      141.75      5.15 o
  10   4   3       38.02       33.82      2.52 o
  11   4   3       59.10       46.72      3.35 o
  12   4   3       43.66       54.26      4.62 o
   1   5   3      393.35      439.48      6.63 o
   2   5   3      609.72      716.15     10.43 o
   3   5   3       38.37       39.74      1.98 o
   4   5   3       34.05       41.40      2.93 o
   5   5   3       36.70       32.35      1.74 o
   6   5   3       24.67       26.65      2.89 o
   7   5   3       16.68       19.48      2.07 o
   8   5   3      759.13      776.45     15.61 o
   9   5   3      119.78      134.83      4.85 o
  10   5   3       70.46       83.70      4.07 o
  11   5   3       18.38       20.48      3.08 o
  12   5   3       13.93       12.75      8.13 o
   0   6   3      722.96      707.94     14.59 o
   1   6   3      159.12      154.25      4.29 o
   2   6   3      174.64      167.42      3.18 o
   3   6   3      257.18      265.78      5.45 o
   4   6   3       26.56       31.45      1.47 o
   5   6   3        1.94        1.03      0.97 o
   6   6   3      395.23      359.58      7.25 o
   7   6   3        7.04        4.11      2.35 o
   8   6   3       48.80       44.90      2.93 o
   9   6   3       29.54       28.48      2.70 o
  10   6   3        8.44        8.17      2.22 o
  11   6   3        0.06        2.47      3.64 o
  12   6   3        0.52        3.77      4.81 o
   1   7   3      186.66      197.98      3.94 o
   2   7   3      194.03      227.31      3.84 o
   3   7   3       69.01       75.02      1.98 o
   4   7   3      225.81      210.27      4.65 o
   5   7   3       12.74        9.03      1.26 o
   6   7   3       94.81       96.29      2.91 o
   7   7   3       88.66       88.45      3.30 o
   8   7   3       10.03        9.61      1.70 o
   9   7   3        0.17        0.07      1.45 o
  10   7   3        6.74        6.19      2.44 o
  11   7   3        0.63       -0.38      3.06 o
   0   8   3       42.11       45.36      2.03 o
   1   8   3       74.35       71.17      1.87 o
   2   8   3      120.00      142.58      3.34 o
   3   8   3        8.83        6.77      1.05 o
   4   8   3        6.21        5.48      1.13 o
   5   8   3       83.35       83.04      2.65 o
   6   8   3       56.40       55.98      3.18 o
   7   8   3       10.36        7.64      1.64 o
   8   8   3       10.11       11.73      1.91 o
   9   8   3        0.01       -1.67      1.89 o
  10   8   3       48.69       68.40      4.59 o
   1   9   3       12.62       15.70      1.36 o
   2   9   3       76.95       82.73      3.11 o
   3   9   3       52.12       53.97      2.68 o
   4   9   3      193.19      174.10      5.10 o
   5   9   3        2.03        1.20      1.53 o
   6   9   3       20.71       14.99      2.10 o
   7   9   3       11.98       13.02      2.15 o
   8   9   3       36.16       39.62      4.19 o
   9   9   3        3.36        4.76      2.81 o
  10   9   3        8.83        4.16      3.90 o
   0  10   3       37.64       28.85      4.13 o
   1  10   3        2.92        3.84      1.16 o
   2  10   3        4.74        6.00      1.52 o
   3  10   3       32.94       31.04      2.30 o
   4  10   3       32.56       28.28      2.30 o
   5  10   3       38.38       38.00      2.70 o
   6  10   3       61.05       66.58     14.97 o
   7  10   3        0.14       -1.13      2.67 o
   8  10   3       28.06       31.17      3.97 o
   9  10   3        1.40        1.30      3.64 o
   1  11   3        0.85       -0.24      1.35 o
   2  11   3        0.25       -1.37      1.37 o
   3  11   3        6.64        4.49      1.70 o
   4  11   3        0.33       -1.48      1.48 o
   5  11   3        6.61        6.52      3.32 o
   6  11   3        0.08       -0.78      3.64 o
   7  11   3       31.26       36.95      6.63 o
   1  12   3        3.58        0.13      3.25 o
   2  12   3        0.51       -0.86      2.47 o
   0   0   4      184.17      166.19      3.78 o
   1   0   4    12186.49    11424.13    282.16 o
   2   0   4     1327.96     1392.52     21.44 o
   3   0   4      290.80      215.73      4.51 o
   4   0   4      591.23      509.98      9.56 o
   5   0   4      524.49      567.92     12.47 o
   6   0   4      786.88      769.23     14.22 o
   7   0   4        0.74        2.39      1.01 o
   8   0   4       51.97       56.89      2.56 o
   9   0   4      122.43      120.40      4.91 o
  10   0   4       88.83       80.02      5.57 o
  11   0   4       12.81       11.01      3.40 o
  12   0   4       12.58       16.99      5.53 o
  13   0   4       14.74       21.07      4.50 o
   1   1   4      276.73      201.80      2.54 o
   2   1   4       42.80       57.77      1.14 o
   3   1   4      302.98      216.09      3.39 o
   4   1   4       28.16       30.96      1.18 o
   5   1   4      797.75      837.55     12.39 o
   6   1   4       97.38       96.72      1.92 o
   7   1   4      589.68      570.81      7.92 o
   8   1   4      151.02      148.27      3.00 o
   9   1   4      402.05      397.40      6.77 o
  10   1   4       52.74       53.82      3.17 o
  11   1   4       90.38       93.74      4.57 o
  12   1   4       10.26       11.29      3.01 o
  13   1   4        4.45        3.46      2.60 o
   0   2   4      169.66      209.82      3.80 o
   1   2   4        0.42        0.34      0.27 o
   2   2   4    17482.56    18242.85    435.50 o
   3   2   4        1.70        5.19      0.56 o
   4   2   4       27.54       21.54      1.00 o
   5   2   4       44.79       33.69      1.27 o
   6   2   4      353.34      409.46      5.72 o
   7   2   4       79.01       82.21      2.08 o
   8   2   4        5.99        9.22      1.20 o
   9   2   4      213.65      195.67      5.00 o
  10   2   4       29.00       31.76      2.50 o
  11   2   4      279.13      257.97      7.86 o
  12   2   4       17.81       20.04      5.52 o
  13   2   4        0.37       -0.77      2.54 o
   1   3   4      338.90      329.00      4.32 o
   2   3   4       51.68       77.25      1.49 o
   3   3   4     2978.99     2981.57     35.60 o
   4   3   4     1721.58     1725.97     26.56 o
   5   3   4      206.46      228.86      4.69 o
   6   3   4      190.24      206.65      4.12 o
   7   3   4       84.89       84.01      2.49 o
   8   3   4      305.64      308.06      6.67 o
   9   3   4      675.48      696.21     12.73 o
  10   3   4       16.03       17.91      2.08 o
  11   3   4        7.32        4.44      2.02 o
  12   3   4        4.28        0.62      2.39 o
  13   3   4       34.53       35.53      4.31 o
   0   4   4     1040.89     1027.91     20.33 o
   1   4   4      439.76      483.08      6.58 o
   2   4   4       51.44       48.73      1.21 o
   3   4   4     1330.78     1346.69     17.61 o
   4   4   4      292.49      376.68      6.80 o
   5   4   4     1084.18     1116.36     16.37 o
   6   4   4       13.26       14.46      1.23 o
   7   4   4      181.52      172.58      4.45 o
   8   4   4       78.89       69.91      2.88 o
   9   4   4       32.70       32.58      2.63 o
  10   4   4        7.42        6.87      1.72 o
  11   4   4        5.00       -0.55      1.72 o
  12   4   4       14.36       20.86      5.19 o
   1   5   4      386.51      375.62      5.78 o
   2   5   4      130.35      119.16      2.19 o
   3   5   4      198.32      210.29      3.73 o
   4   5   4      184.17      184.48      5.35 o
   5   5   4      123.01      137.03      3.14 o
   6   5   4        2.17        1.87      1.33 o
   7   5   4      396.57      395.44     13.67 o
   8   5   4       54.39       56.18      3.10 o
   9   5   4        2.85        1.65      1.64 o
  10   5   4       20.43       24.58      2.68 o
  11   5   4        0.81       -2.01      2.20 o
  12   5   4        0.00        4.60      3.31 o
   0   6   4      562.67      656.31     13.64 o
   1   6   4      899.74      942.49     14.74 o
   2   6   4       10.20       16.42      0.96 o
   3   6   4      596.04      597.67      9.09 o
   4   6   4      121.00      111.08      2.73 o
   5   6   4       46.33       43.07      2.22 o
   6   6   4       45.08       38.43      2.18 o
   7   6   4       58.06       58.90      2.67 o
   8   6   4        3.08        1.94      1.57 o
   9   6   4       28.39       23.10      2.54 o
  10   6   4        2.69        6.20      2.07 o
  11   6   4       43.96       36.28      5.10 o
  12   6   4       19.70       25.97      4.69 o
   1   7   4       42.38       33.77      1.42 o
   2   7   4       25.26       25.29      1.23 o
   3   7   4      272.50      288.87      4.71 o
   4   7   4      178.18      188.34      3.92 o
   5   7   4        7.82        8.84      1.12 o
   6   7   4        5.59        0.40      1.16 o
   7   7   4        7.16       13.28      1.68 o
   8   7   4        1.10       -1.23      1.23 o
   9   7   4        6.80        6.02      1.78 o
  10   7   4        0.49        2.26      2.15 o
  11   7   4        0.85        2.16      2.33 o
   0   8   4      299.47      327.25     10.00 o
   1   8   4        0.00       -0.26      0.88 o
   2   8   4        2.89        2.26      1.05 o
   3   8   4      116.77      101.68      3.48 o
   4   8   4       67.38       61.68      2.50 o
   5   8   4       36.95       29.65      1.98 o
   6   8   4        0.89        1.69      1.34 o
   7   8   4        8.06       10.46      1.72 o
   8   8   4       32.30       40.50      2.68 o
   9   8   4        0.88        5.74      2.10 o
  10   8   4        0.00        1.69      2.29 o
   1   9   4        0.91        0.53      0.83 o
   2   9   4       18.14       17.61      1.48 o
   3   9   4      160.90      178.19      5.02 o
   4   9   4       36.57       41.33      3.27 o
   5   9   4       28.31       26.63      2.33 o
   6   9   4        0.12       -1.43      1.43 o
   7   9   4       30.02       25.49      2.55 o
   8   9   4       15.08       14.19      3.12 o
   9   9   4        1.59        0.22      2.57 o
   0  10   4        1.58        2.42      1.51 o
   1  10   4      147.92      149.40      3.96 o
   2  10   4       83.22       92.56      3.55 o
   3  10   4       41.94       45.16      2.66 o
   4  10   4        0.30       -0.86      1.40 o
   5  10   4        0.23        1.14      2.23 o
   6  10   4       27.89       34.58      3.81 o
   7  10   4       36.27       35.32      3.94 o
   8  10   4        7.03        9.77      3.19 o
   1  11   4      160.03      166.42      4.97 o
   2  11   4        2.28        0.72      1.48 o
   3  11   4        4.22        7.08      2.78 o
   4  11   4        0.74        2.48      1.71 o
   5  11   4       12.20        7.99      4.94 o
   6  11   4        3.03        2.33      2.47 o
   7  11   4        0.01        1.03      2.62 o
   1  12   4       13.30       10.93      4.03 o
   2  12   4        0.83       -2.37      4.62 o
   3  12   4       13.29        6.50      4.03 o
   1   1   5      553.59      491.03      5.40 o
   2   1   5     2314.80     2190.73     30.18 o
   3   1   5      255.73      310.05      4.60 o
   4   1   5      740.43      711.89     10.57 o
   5   1   5      290.39      293.76      5.09 o
   6   1   5        1.59        1.49      0.70 o
   7   1   5       20.91       24.05      1.22 o
   8   1   5       83.14       73.52      2.57 o
   9   1   5      216.39      197.80      4.49 o
  10   1   5        0.91       -0.26      1.62 o
  11   1   5        0.00       -1.39      1.92 o
  12   1   5        0.08        1.08      2.40 o
  13   1   5       15.22       12.36      5.37 o
   0   2   5       43.78       40.63      1.87 o
   1   2   5      495.82      584.98      7.90 o
   2   2   5        3.67        0.88      0.40 o
   3   2   5     2729.46     2623.72     38.64 o
   4   2   5      105.54       74.40      2.04 o
   5   2   5     1169.37     1219.04     17.59 o
   6   2   5       43.85       46.65      1.43 o
   7   2   5       71.97       71.39      1.96 o
   8   2   5       62.27       75.69      2.52 o
   9   2   5      153.64      154.03      4.38 o
  10   2   5        3.43        2.79      1.48 o
  11   2   5        0.20        2.08      2.01 o
  12   2   5        0.11        1.68      2.37 o
  13   2   5        0.07       -0.87      2.55 o
   1   3   5     1359.99     1230.22     17.27 o
   2   3   5     2282.78     2476.33     29.49 o
   3   3   5       18.91       15.03      0.84 o
   4   3   5     3050.33     3264.73     41.69 o
   5   3   5      691.12      744.87     12.42 o
   6   3   5      144.74      142.41      3.28 o
   7   3   5        0.31        0.59      0.92 o
   8   3   5        0.05       -1.11      1.11 o
   9   3   5       44.47       41.14      2.45 o
  10   3   5      191.81      206.59      5.55 o
  11   3   5        5.26       -0.37      1.94 o
  12   3   5        2.88        4.09      2.54 o
  13   3   5        3.94        7.44      3.02 o
   0   4   5       60.94       70.09      3.02 o
   1   4   5      127.33      125.69      2.44 o
   2   4   5     2941.90     3141.51     40.04 o
   3   4   5     3747.82     3706.85     47.17 o
   4   4   5      216.10      206.77      3.62 o
   5   4   5       12.27       20.50      1.47 o
   6   4   5      108.15       97.78      2.69 o
   7   4   5      238.28      236.92      6.65 o
   8   4   5        0.06        0.44      1.29 o
   9   4   5      313.42      287.23      6.69 o
  10   4   5       16.66       13.84      1.96 o
  11   4   5      464.08      466.50     10.02 o
  12   4   5       19.65       17.03      3.36 o
   1   5   5      448.29      375.22      6.29 o
   2   5   5       32.44       38.92      1.30 o
   3   5   5      729.64      802.31     11.78 o
   4   5   5      310.38      341.40      5.73 o
   5   5   5      180.25      198.12      4.47 o
   6   5   5       93.37       80.94      2.52 o
   7   5   5       51.65       38.55      3.72 o
   8   5   5        8.63        6.99      1.77 o
   9   5   5       57.84       51.07      3.18 o
  10   5   5        4.92        2.68      1.79 o
  11   5   5       24.73       31.63      3.12 o
  12   5   5        6.57        4.30      7.02 o
   0   6   5       35.62       21.03      1.36 o
   1   6   5      135.22      136.55      3.42 o
   2   6   5        8.28       11.38      0.83 o
   3   6   5       65.24       61.99      1.81 o
   4   6   5       10.45       10.87      1.13 o
   5   6   5       62.74       61.25      2.78 o
   6   6   5       99.76       95.65      4.29 o
   7   6   5        3.45        2.75      1.73 o
   8   6   5        0.02       -1.28      1.28 o
   9   6   5        8.77        5.37      1.90 o
  10   6   5       30.17       36.75      3.17 o
  11   6   5        4.08        6.44      3.31 o
   1   7   5        6.06        6.28      1.50 o
   2   7   5      361.01      350.38      6.51 o
   3   7   5        0.83       -0.46      0.96 o
   4   7   5        0.30        2.41      1.08 o
   5   7   5       92.06       95.59      3.20 o
   6   7   5       79.52       73.88      3.64 o
   7   7   5        4.75        3.69      1.55 o
   8   7   5        1.78        0.99      1.41 o
   9   7   5        8.40        6.99      1.83 o
  10   7   5        7.75        1.06      2.24 o
  11   7   5       27.20       30.27      5.51 o
   0   8   5       31.04       25.43      2.56 o
   1   8   5       56.62       58.27      2.92 o
   2   8   5      223.27      231.88      5.64 o
   3   8   5        0.30       -0.23      1.08 o
   4   8   5        1.27        1.93      1.28 o
   5   8   5       15.22       13.97      1.91 o
   6   8   5       58.58       49.13      2.88 o
   7   8   5       29.13       33.97      2.65 o
   8   8   5        4.31        6.25      2.72 o
   9   8   5        1.85        1.64      2.38 o
  10   8   5        1.58        2.43      2.54 o
   1   9   5      142.30      131.44      4.01 o
   2   9   5        2.95        1.07      1.22 o
   3   9   5       20.14       19.47      1.93 o
   4   9   5        0.00       -1.58      1.58 o
   5   9   5      134.09      144.79      4.81 o
   6   9   5       78.45       89.45      3.91 o
   7   9   5        0.40       -1.72      1.95 o
   8   9   5       43.38       49.35      4.56 o
   9   9   5        0.43       -1.83      2.50 o
   0  10   5       20.82       21.15      2.24 o
   1  10   5        5.77        5.54      1.62 o
   2  10   5        0.00        1.77      1.41 o
   3  10   5       75.17       80.21      3.47 o
   4  10   5        1.26        2.23      1.60 o
   5  10   5      126.97      150.21      5.12 o
   6  10   5        0.11        2.23      2.54 o
   7  10   5        6.51        2.44      2.45 o
   8  10   5       23.04       27.53      3.97 o
   1  11   5        0.68        4.67      1.66 o
   2  11   5        0.04       -1.47      1.55 o
   3  11   5       26.85       20.01      2.23 o
   4  11   5        2.45       -0.52      3.10 o
   5  11   5        6.84        9.03      2.78 o
   6  11   5        0.65       -0.79      2.44 o
   7  11   5        5.26        0.34      2.66 o
   0  12   5        0.04       -2.47      2.47 o
   1  12   5       19.63       13.27      2.27 o
   2  12   5        0.37       -1.76      1.80 o
   3  12   5        0.62       -1.17      2.93 o
   4  12   5        0.11        0.63      4.16 o
   5  12   5        0.15        0.13      3.77 o
   1   0   6     6976.40     6442.45    206.60 o
   2   0   6     5414.52     5306.56    102.77 o
   3   0   6       12.34        7.63      1.68 o
   4   0   6       83.08       87.12      3.82 o
   5   0   6     1380.19     1375.65     34.40 o
   6   0   6     1350.46     1255.23     26.02 o
   7   0   6        9.86       12.48      1.37 o
   8   0   6        3.90        3.66      1.58 o
   9   0   6        0.44        0.26      1.70 o
  10   0   6       86.51       82.71      5.52 o
  11   0   6        5.58       10.93      4.81 o
  12   0   6        1.52        1.04      4.16 o
  13   0   6       14.65       10.28      5.33 o
   1   1   6        2.30        0.01      0.28 o
   2   1   6      655.01      676.51      9.15 o
   3   1   6      286.69      277.44      4.62 o
   4   1   6      854.96      952.02     13.91 o
   5   1   6      140.22      153.83      4.47 o
   6   1   6       19.83       17.00      1.44 o
   7   1   6      275.31      280.42      4.79 o
   8   1   6        0.29        0.13      0.99 o
   9   1   6        3.78        6.63      1.26 o
  10   1   6      264.24      265.48      7.32 o
  11   1   6      135.00      148.75      6.88 o
  12   1   6       76.37       84.95      5.45 o
  13   1   6        0.00       -2.20      2.20 o
   0   2   6     6513.20     6501.15    228.48 o
   1   2   6      239.07      220.74      3.39 o
   2   2   6      103.01      112.51      2.10 o
   3   2   6     2906.60     2922.56     37.35 o
   4   2   6       18.49       18.55      0.98 o
   5   2   6     1536.48     1643.14     23.36 o
   6   2   6       71.74       65.10      2.22 o
   7   2   6       38.11       37.55      1.95 o
   8   2   6        3.84        1.88      1.04 o
   9   2   6       23.66       24.69      1.98 o
  10   2   6       65.56       67.29      3.67 o
  11   2   6      535.22      559.06     12.82 o
  12   2   6        3.40        5.14      2.75 o
  13   2   6        4.81        8.18      3.00 o
   1   3   6       21.35       14.89      1.15 o
   2   3   6     1132.42     1101.55     13.52 o
   3   3   6      762.26      751.92      9.54 o
   4   3   6       65.70       79.97      2.50 o
   5   3   6     1166.19     1179.50     17.12 o
   6   3   6        0.05        0.76      0.94 o
   7   3   6        1.26        1.08      0.96 o
   8   3   6       11.69        9.09      1.48 o
   9   3   6      349.32      325.88      7.24 o
  10   3   6        8.08       12.06      1.88 o
  11   3   6       77.25       81.43      4.34 o
  12   3   6       12.29       17.76      3.35 o
   0   4   6      934.68     1032.34     25.73 o
   1   4   6      896.99      971.30     15.24 o
   2   4   6      102.83       84.13      2.04 o
   3   4   6       27.78       26.06      1.05 o
   4   4   6        0.13        0.83      0.54 o
   5   4   6     1228.80     1266.37     18.42 o
   6   4   6        0.09        0.05      0.98 o
   7   4   6       10.52        9.98      1.39 o
   8   4   6       23.61       37.03      3.42 o
   9   4   6        8.00        0.89      1.43 o
  10   4   6        1.98        4.00      1.61 o
  11   4   6       40.60       48.11      3.37 o
  12   4   6        0.07        6.73      2.90 o
   1   5   6       28.24       23.81      1.20 o
   2   5   6     1010.02     1068.58     15.21 o
   3   5   6        0.00       -0.18      0.54 o
   4   5   6      935.38      979.92     14.45 o
   5   5   6      444.33      460.03      9.53 o
   6   5   6       58.37       48.80      2.02 o
   7   5   6        7.51        6.54      1.37 o
   8   5   6       39.34       36.99      2.68 o
   9   5   6       44.70       46.11      3.09 o
  10   5   6       64.55       66.10      3.76 o
  11   5   6       34.96       39.83      3.99 o
  12   5   6        2.70        2.08      3.49 o
   0   6   6       53.05       61.01      7.81 o
   1   6   6      692.91      699.94     12.74 o
   2   6   6        0.44        0.56      0.56 o
   3   6   6       83.66       93.42      2.27 o
   4   6   6       22.02       16.01      1.24 o
   5   6   6       80.67       68.41      2.94 o
   6   6   6        0.51        0.17      1.10 o
   7   6   6       26.99       25.38      1.98 o
   8   6   6        4.31        8.37      1.65 o
   9   6   6       14.40       11.83      2.30 o
  10   6   6        0.02        1.49      2.11 o
  11   6   6        0.79       -1.09      2.96 o
   1   7   6       60.02       61.62      2.87 o
   2   7   6       55.08       58.01      2.69 o
   3   7   6       74.26       68.33      6.01 o
   4   7   6      102.19       99.63      4.15 o
   5   7   6       11.95       13.13      1.96 o
   6   7   6        9.23       13.02      1.59 o
   7   7   6       26.25       28.53      2.17 o
   8   7   6       40.12       39.38      2.62 o
   9   7   6        5.85        8.10      1.81 o
  10   7   6       17.08       16.35      3.18 o
  11   7   6        6.35       10.43      2.78 o
   0   8   6       23.37       22.57      2.80 o
   1   8   6       18.69       20.61      1.98 o
   2   8   6        0.33        2.02      1.24 o
   3   8   6        6.72        2.85      2.08 o
   4   8   6        1.74        5.85      1.51 o
   5   8   6      142.41      157.92      4.92 o
   6   8   6        2.11        1.07      1.52 o
   7   8   6        0.08       -0.55      1.49 o
   8   8   6       15.01       14.34      2.58 o
   9   8   6        7.06        6.49      2.84 o
  10   8   6        3.48        4.70      2.99 o
   1   9   6        0.61       -0.30      1.04 o
   2   9   6       12.43       12.67      1.98 o
   3   9   6      140.60      143.06      4.53 o
   4   9   6       11.83       11.65      2.43 o
   5   9   6       80.43       98.03      5.71 o
   6   9   6        1.73        0.24      1.61 o
   7   9   6        5.29        1.43      2.21 o
   8   9   6        4.63        3.79      2.65 o
   9   9   6        0.46        0.08      2.65 o
   0  10   6       49.96       55.90      6.33 o
   1  10   6      169.76      179.35      5.34 o
   2  10   6        5.69        8.12      2.14 o
   3  10   6        3.73        4.00      1.64 o
   4  10   6        5.94        5.98      2.22 o
   5  10   6        1.13       -0.80      1.57 o
   6  10   6       12.18       21.76      3.56 o
   7  10   6       70.03       69.96      6.44 o
   8  10   6        0.15       -0.76      2.60 o
   1  11   6       98.96       91.56      4.16 o
   2  11   6       47.56       53.71      2.99 o
   3  11   6        1.35        1.30      1.59 o
   4  11   6       40.38       40.57      3.47 o
   5  11   6       50.33       45.95      4.28 o
   6  11   6       13.09        9.27      2.86 o
   7  11   6        2.33       -2.43      2.43 o
   0  12   6       43.81       46.97      5.60 o
   1  12   6       21.87       17.95      2.47 o
   2  12   6        5.67        1.83      2.34 o
   3  12   6        1.81       -2.02      2.02 o
   4  12   6        2.19       -1.78      4.55 o
   5  12   6        0.13       -0.98      2.67 o
   1   1   7       69.89       64.10      1.55 o
   2   1   7       91.41       80.76      1.74 o
   3   1   7      237.47      234.30      5.07 o
   4   1   7       61.41       66.45      2.13 o
   5   1   7      731.70      698.82     13.22 o
   6   1   7      109.86      104.76      3.08 o
   7   1   7       16.54       18.38      1.69 o
   8   1   7        5.25        6.08      1.21 o
   9   1   7      122.06      124.50      3.59 o
  10   1   7       49.06       57.67      3.42 o
  11   1   7        1.03        6.06      2.54 o
  12   1   7        0.04       -2.66      2.66 o
  13   1   7        5.31        1.19      3.24 o
   0   2   7      360.16      312.26      5.98 o
   1   2   7      446.26      544.60      7.41 o
   2   2   7       65.10       65.38      2.24 o
   3   2   7     1522.96     1513.34     19.80 o
   4   2   7      574.08      631.93      8.90 o
   5   2   7      121.06      110.00      2.68 o
   6   2   7       81.45       68.16      2.50 o
   7   2   7       64.56       59.25      2.51 o
   8   2   7       17.91       16.78      1.52 o
   9   2   7      178.26      198.41      5.14 o
  10   2   7      105.80      109.66      4.60 o
  11   2   7      101.28      110.00      4.91 o
  12   2   7       27.28       30.07      4.47 o
  13   2   7        0.27       -0.17      2.56 o
   1   3   7      165.27      139.76      2.47 o
   2   3   7      387.96      470.14      7.22 o
   3   3   7      620.81      623.88      8.10 o
   4   3   7      402.69      452.87      7.36 o
   5   3   7      549.81      521.20      8.31 o
   6   3   7        0.01        0.49      1.00 o
   7   3   7       10.29        9.11      1.61 o
   8   3   7      187.70      175.19      4.63 o
   9   3   7      216.60      210.28      5.43 o
  10   3   7      237.67      242.01      6.13 o
  11   3   7        6.95        9.39      2.31 o
  12   3   7       25.72       30.64      3.95 o
   0   4   7       50.10       46.94      3.58 o
   1   4   7     2156.75     2007.30     30.92 o
   2   4   7        3.06        0.22      0.59 o
   3   4   7      315.10      292.42      4.94 o
   4   4   7       19.96       28.84      1.07 o
   5   4   7      646.28      664.47     11.42 o
   6   4   7      143.60      122.74      3.17 o
   7   4   7       36.41       28.57      1.75 o
   8   4   7      114.97      112.42      3.73 o
   9   4   7       64.59       63.71      3.33 o
  10   4   7       10.06       13.39      1.94 o
  11   4   7      121.08      115.64      5.11 o
  12   4   7        0.02        1.15      2.45 o
   1   5   7       96.15      112.53      3.67 o
   2   5   7      100.61      110.31      2.15 o
   3   5   7        6.83       14.13      1.05 o
   4   5   7       13.97       19.40      1.31 o
   5   5   7        8.21        6.18      1.20 o
   6   5   7      152.84      165.90      4.29 o
   7   5   7      135.72      151.16      4.25 o
   8   5   7      150.21      150.65      4.45 o
   9   5   7       60.43       60.44      3.05 o
  10   5   7       35.44       29.93      2.89 o
  11   5   7        0.01        0.21      2.08 o
  12   5   7        0.44       -3.12      3.12 o
   0   6   7      301.79      323.14      9.74 o
   1   6   7       16.61        8.01      2.05 o
   2   6   7        3.02        2.28      1.09 o
   3   6   7      295.03      328.75      6.22 o
   4   6   7      126.74      129.82      6.02 o
   5   6   7       63.18       55.60      2.34 o
   6   6   7        1.81        0.50      1.05 o
   7   6   7      130.31      133.44      4.08 o
   8   6   7        0.15       -1.38      1.38 o
   9   6   7       72.37       65.42      3.20 o
  10   6   7       13.25       11.70      2.21 o
  11   6   7        4.00        6.16      2.39 o
   1   7   7        6.04        4.57      1.18 o
   2   7   7      217.80      183.78      4.78 o
   3   7   7      224.60      199.47      6.08 o
   4   7   7        0.32        1.41      1.51 o
   5   7   7      155.35      167.69      5.87 o
   6   7   7       55.96       55.40      2.99 o
   7   7   7       32.41       26.54      2.46 o
   8   7   7        2.68        3.87      1.75 o
   9   7   7        9.38        7.08      2.20 o
  10   7   7       18.16       27.82      5.27 o
  11   7   7        0.02        3.51      3.05 o
   0   8   7       42.65       38.03      3.07 o
   1   8   7       40.10       40.56      3.18 o
   2   8   7       70.90       72.61      3.49 o
   3   8   7      106.18      121.11      4.68 o
   4   8   7      163.68      180.30      6.12 o
   5   8   7        3.07        4.22      1.53 o
   6   8   7       42.41       40.33      2.80 o
   7   8   7        1.46        0.92      1.51 o
   8   8   7        0.03        1.25      2.24 o
   9   8   7        1.29        2.92      2.56 o
  10   8   7       13.91       17.12      6.31 o
   1   9   7      210.87      215.37      6.45 o
   2   9   7      140.09      126.32      4.87 o
   3   9   7        7.09        4.87      1.88 o
   4   9   7      153.35      130.44      4.46 o
   5   9   7        0.15        2.54      1.62 o
   6   9   7       11.22        5.94      2.52 o
   7   9   7       16.73       14.12      2.95 o
   8   9   7        0.19        0.60      3.32 o
   9   9   7       19.01       17.60      3.84 o
   0  10   7       67.90       82.52      4.87 o
   1  10   7        0.57       -1.82      1.82 o
   2  10   7       49.60       49.08      2.79 o
   3  10   7       15.69       12.05      1.92 o
   4  10   7        8.27        5.36      1.74 o
   5  10   7       21.67       16.92      3.96 o
   6  10   7       15.90       16.69      3.33 o
   7  10   7        0.04        1.49      2.44 o
   8  10   7       11.69       23.43      3.84 o
   1  11   7        3.24        3.46      1.70 o
   2  11   7       40.24       38.85      2.73 o
   3  11   7        4.15        4.01      1.69 o
   4  11   7        1.78       -2.13      2.28 o
   5  11   7       15.95       10.69      3.45 o
   6  11   7        2.17        4.42      2.71 o
   0  12   7        0.48        5.59      3.51 o
   1  12   7       15.26       14.66      3.02 o
   2  12   7        0.03       -1.74      2.12 o
   3  12   7        4.18        2.45      2.48 o
   4  12   7        0.01       -2.33      2.33 o
   0   0   8     8920.27     8088.45    948.20 o
   1   0   8     2001.28     2085.73     35.41 o
   2   0   8     2113.28     2282.52     38.75 o
   3   0   8      400.97      431.13      9.79 o
   4   0   8     3871.67     3600.13     86.23 o
   5   0   8       53.73       43.49      2.99 o
   6   0   8       59.87       44.18      3.31 o
   7   0   8      391.14      386.81     12.13 o
   8   0   8        3.39        0.44      1.30 o
   9   0   8      345.14      327.05     13.46 o
  10   0   8       36.12       34.21      5.01 o
  11   0   8      228.11      209.97     13.69 o
  12   0   8      236.44      225.21     14.61 o
  13   0   8      127.88      146.25     12.63 o
   1   1   8     2292.21     2231.42     26.74 o
   2   1   8      282.80      356.63      4.91 o
   3   1   8      453.03      461.86      6.74 o
   4   1   8      167.62      177.74      3.93 o
   5   1   8       32.42       30.58      2.70 o
   6   1   8      110.27      109.64      3.65 o
   7   1   8      570.65      558.38     11.42 o
   8   1   8       16.66       19.00      1.67 o
   9   1   8        2.36        1.59      1.24 o
  10   1   8      202.13      210.00      7.40 o
  11   1   8       57.62       56.38      5.20 o
  12   1   8        1.64        2.46      2.99 o
   0   2   8     4568.42     4518.71     75.56 o
   1   2   8      270.41      265.03      3.78 o
   2   2   8      285.03      290.25      4.51 o
   3   2   8      661.82      678.01     10.19 o
   4   2   8      560.31      603.71      9.31 o
   5   2   8       27.76       26.45      1.62 o
   6   2   8      488.38      496.63     10.06 o
   7   2   8      210.03      189.79      4.75 o
   8   2   8      104.81      116.22      3.33 o
   9   2   8        2.02        1.39      1.30 o
  10   2   8       22.88       26.63      2.76 o
  11   2   8       37.05       41.77      3.41 o
  12   2   8       15.06        7.93      5.59 o
   1   3   8      102.19      107.21      2.71 o
   2   3   8      369.69      310.04      5.61 o
   3   3   8      623.34      733.57     10.98 o
   4   3   8       59.64       70.71      1.88 o
   5   3   8      122.18      134.47      3.16 o
   6   3   8        0.91        3.38      1.17 o
   7   3   8      154.85      164.29      4.35 o
   8   3   8      407.85      400.15      7.37 o
   9   3   8      164.78      167.21      4.77 o
  10   3   8       23.41       20.67      3.69 o
  11   3   8        6.71        5.00      2.14 o
  12   3   8        1.88        1.42      2.56 o
   0   4   8      110.95      102.68      3.54 o
   1   4   8       33.16       35.83      1.55 o
   2   4   8       12.81       24.29      1.36 o
   3   4   8       32.97       39.86      1.70 o
   4   4   8       76.96       64.67      1.65 o
   5   4   8        0.70        3.05      0.79 o
   6   4   8        3.09        1.68      1.03 o
   7   4   8       58.77       55.61      4.24 o
   8   4   8       49.80       47.35      2.56 o
   9   4   8        0.00        0.36      1.35 o
  10   4   8        3.70        4.12      1.58 o
  11   4   8        0.22        2.91      2.00 o
  12   4   8        0.03       -0.44      2.39 o
   1   5   8      239.04      254.03      5.70 o
   2   5   8       22.95       28.60      1.31 o
   3   5   8       97.43      101.69      2.54 o
   4   5   8      113.50      115.61      2.86 o
   5   5   8      390.33      362.76      7.12 o
   6   5   8      107.05      111.13      3.84 o
   7   5   8      257.88      231.01      5.53 o
   8   5   8       11.22        7.70      1.41 o
   9   5   8        3.68        3.26      1.31 o
  10   5   8        8.04       12.85      2.04 o
  11   5   8        2.69        0.76      2.20 o
   0   6   8      111.19       99.47      4.56 o
   1   6   8       10.28       11.87      1.41 o
   2   6   8       60.16       51.98      2.38 o
   3   6   8      262.87      248.57      5.85 o
   4   6   8       89.77      101.24      3.62 o
   5   6   8      284.16      255.38      6.43 o
   6   6   8      257.70      247.84      7.35 o
   7   6   8        9.72       12.01      1.67 o
   8   6   8       57.39       55.60      2.85 o
   9   6   8       45.98       49.80      3.41 o
  10   6   8       18.35       16.71      2.68 o
  11   6   8        6.42        7.41      2.76 o
   1   7   8       56.14       77.61      4.41 o
   2   7   8       18.12       18.08      1.88 o
   3   7   8      113.42      112.76      4.48 o
   4   7   8      113.69      116.69      5.14 o
   5   7   8        0.00       -1.49      1.49 o
   6   7   8       27.10       39.28      2.70 o
   7   7   8        0.16        0.62      1.51 o
   8   7   8        1.42       -0.04      1.51 o
   9   7   8       86.01      104.48      6.38 o
  10   7   8        1.86        3.91      2.89 o
   0   8   8        2.28        0.08      1.95 o
   1   8   8       13.98        6.05      1.35 o
   2   8   8      171.37      168.37      5.58 o
   3   8   8       38.95       41.05      2.90 o
   4   8   8        0.51        2.20      1.80 o
   5   8   8       18.95       19.13      2.54 o
   6   8   8       52.32       53.42      3.15 o
   7   8   8        2.32        3.35      1.75 o
   8   8   8        1.26        2.69      2.50 o
   9   8   8       35.12       34.04      4.44 o
  10   8   8        0.04       -0.66      2.74 o
   1   9   8       10.38        5.53      1.72 o
   2   9   8       18.37       27.82      2.61 o
   3   9   8      154.37      148.44      5.55 o
   4   9   8        6.02        3.18      1.96 o
   5   9   8       28.01       32.00      2.62 o
   6   9   8        0.01       -0.55      1.73 o
   7   9   8        0.05       -2.16      2.16 o
   8   9   8        1.00       -1.12      2.40 o
   9   9   8        2.60        6.82      2.97 o
   0  10   8        0.10       -0.91      2.47 o
   1  10   8       39.73       37.12      2.97 o
   2  10   8       18.63       11.49      2.15 o
   3  10   8       36.63       39.72      2.70 o
   4  10   8       13.00       16.88      2.16 o
   5  10   8       10.34       15.60      5.85 o
   6  10   8        0.00       -1.47      3.90 o
   7  10   8        8.11        8.93      4.55 o
   8  10   8        0.24       -2.34      2.34 o
   1  11   8       30.33       31.69      2.75 o
   2  11   8        0.18       -0.39      1.97 o
   3  11   8       14.04       15.47      2.60 o
   4  11   8        6.05        3.02      4.23 o
   5  11   8        9.03       12.20      3.06 o
   6  11   8       16.95       21.49      3.75 o
   0  12   8       61.66       69.89      6.77 o
   1  12   8        0.02       -0.46      2.30 o
   2  12   8        0.42        2.37      2.37 o
   3  12   8       26.81       31.13      3.83 o
   4  12   8        0.00       -0.48      2.43 o
   1   1   9        2.45        1.14      0.44 o
   2   1   9       13.15       11.74      0.70 o
   3   1   9       73.93       92.25      2.11 o
   4   1   9        1.64        0.18      0.79 o
   5   1   9        4.91        5.00      1.60 o
   6   1   9       45.67       52.89      3.95 o
   7   1   9      580.25      563.07     11.63 o
   8   1   9      606.23      562.75     11.87 o
   9   1   9       40.78       47.61      4.19 o
  10   1   9        0.72       -0.76      1.85 o
  11   1   9        1.53       -0.13      5.46 o
  12   1   9        1.71        0.55      4.36 o
   0   2   9      148.39      185.24      4.69 o
   1   2   9      724.28      737.16      9.39 o
   2   2   9      582.43      620.43      8.59 o
   3   2   9        0.51        1.13      0.60 o
   4   2   9      106.12      120.24      2.80 o
   5   2   9        0.82       -0.59      1.22 o
   6   2   9        0.01        2.51      1.30 o
   7   2   9        8.70       15.81      1.93 o
   8   2   9        8.92        8.33      1.75 o
   9   2   9       84.93       75.53      3.45 o
  10   2   9        2.61        5.86      2.35 o
  11   2   9       38.57       37.12      3.74 o
  12   2   9       78.42       84.68      6.72 o
   1   3   9      416.72      390.38      5.33 o
   2   3   9       14.87       12.11      0.87 o
   3   3   9        1.02        1.75      0.69 o
   4   3   9      292.00      294.96      5.25 o
   5   3   9       53.98       57.17      2.00 o
   6   3   9      164.31      149.71      3.61 o
   7   3   9       17.04       22.98      1.89 o
   8   3   9      114.72      118.65      3.87 o
   9   3   9       10.03        9.70      1.70 o
  10   3   9        2.20        2.35      1.46 o
  11   3   9        2.26        4.35      2.14 o
  12   3   9       15.47       27.56      7.93 o
   0   4   9       18.31       20.33      2.80 o
   1   4   9        6.74        2.78      0.84 o
   2   4   9       71.09       62.24      2.97 o
   3   4   9       32.91       32.36      1.38 o
   4   4   9       10.33       10.48      0.95 o
   5   4   9       25.28       21.38      1.42 o
   6   4   9      140.40      159.51      4.34 o
   7   4   9        0.64        0.65      1.02 o
   8   4   9       41.91       46.93      3.12 o
   9   4   9        0.00       -0.63      1.34 o
  10   4   9       30.05       33.76      2.56 o
  11   4   9        3.41        4.29      2.50 o
  12   4   9        0.12        4.20      2.71 o
   1   5   9        3.68        5.79      1.06 o
   2   5   9      344.99      387.27      7.29 o
   3   5   9       21.01       21.26      1.48 o
   4   5   9        8.15        1.76      1.36 o
   5   5   9        2.26        1.54      1.05 o
   6   5   9       16.72       12.39      1.55 o
   7   5   9      118.68      109.97      4.12 o
   8   5   9       32.81       44.23      2.55 o
   9   5   9        0.03        0.10      1.30 o
  10   5   9        6.83       10.86      2.09 o
  11   5   9        5.79        8.88      4.16 o
   0   6   9      558.94      577.69     16.04 o
   1   6   9      115.01      109.71      3.49 o
   2   6   9      136.73      130.85      3.90 o
   3   6   9      105.63      102.60      3.14 o
   4   6   9       27.10       18.80      1.90 o
   5   6   9        0.88       -0.36      1.18 o
   6   6   9       34.98       29.24      2.85 o
   7   6   9        2.27       -1.59      1.59 o
   8   6   9       29.69       28.40      2.54 o
   9   6   9       61.84       48.07      3.24 o
  10   6   9        0.00        1.76      4.81 o
  11   6   9       27.89       29.36      4.52 o
   1   7   9      712.65      703.51     13.65 o
   2   7   9       54.89       53.61      2.61 o
   3   7   9      122.45      124.72      4.77 o
   4   7   9        3.02        3.04      1.67 o
   5   7   9       64.98       59.47      3.56 o
   6   7   9        9.50        5.78      2.08 o
   7   7   9       45.10       47.91      4.78 o
   8   7   9      143.86      136.92      5.07 o
   9   7   9       14.65       11.94      4.36 o
  10   7   9        0.58       -1.76      2.48 o
   0   8   9       22.73       17.03      2.56 o
   1   8   9        1.48        2.49      1.33 o
   2   8   9       50.87       58.84      3.31 o
   3   8   9      199.57      183.86      6.12 o
   4   8   9       39.87       33.62      2.92 o
   5   8   9      137.90      137.52      5.54 o
   6   8   9       94.03       91.76      4.83 o
   7   8   9        4.97        6.00      3.27 o
   8   8   9        0.55        2.48      2.56 o
   9   8   9        5.36       11.44      3.27 o
   1   9   9       83.18       81.72      3.86 o
   2   9   9       30.51       29.18      3.87 o
   3   9   9       10.96       11.57      2.27 o
   4   9   9       79.74       84.20      7.39 o
   5   9   9       30.47       39.16      3.70 o
   6   9   9        0.32        0.80      2.28 o
   7   9   9        0.64       -2.26      2.26 o
   8   9   9        6.07        4.61      3.06 o
   0  10   9       81.93       60.28      5.86 o
   1  10   9        1.92        0.83      1.65 o
   2  10   9        8.86        4.68      1.90 o
   3  10   9        8.93       12.63      2.40 o
   4  10   9        4.72        4.61      1.72 o
   5  10   9        0.59       -2.18      2.18 o
   6  10   9        8.70        4.67      3.90 o
   7  10   9        0.58        1.67      2.81 o
   1  11   9       31.58       27.90      5.72 o
   2  11   9        1.49        2.96      1.62 o
   3  11   9        2.02        4.69      2.14 o
   4  11   9        4.35        3.34      2.56 o
   5  11   9        1.96        0.11      2.52 o
   6  11   9        0.82        3.40      8.00 o
   0  12   9        0.03        1.56      3.51 o
   1  12   9        3.14       -0.53      2.20 o
   2  12   9        7.81       10.97      3.02 o
   3  12   9       22.51       28.97      5.79 o
   0   0  10     2110.66     2196.59     52.97 o
   1   0  10     1358.30     1399.73     24.30 o
   2   0  10     1645.74     1547.56     26.86 o
   3   0  10        0.40        0.91      0.72 o
   4   0  10      491.42      436.07     10.34 o
   5   0  10     1250.92     1118.28     28.90 o
   6   0  10      259.70      270.64     11.89 o
   7   0  10      153.92      164.61      7.19 o
   8   0  10      122.55      125.51      6.40 o
   9   0  10      405.01      379.62     12.71 o
  10   0  10        3.06        1.63      2.39 o
  11   0  10        8.86       15.87      5.20 o
  12   0  10       48.01       60.12      8.07 o
   1   1  10     1585.78     1568.22     19.18 o
   2   1  10      351.11      384.55      5.38 o
   3   1  10      551.74      611.18      8.15 o
   4   1  10     1039.21     1006.73     14.94 o
   5   1  10      581.90      590.50     11.71 o
   6   1  10        9.56       18.77      1.90 o
   7   1  10      876.06      837.69     16.31 o
   8   1  10      785.87      749.59     15.06 o
   9   1  10       70.57       71.93      3.51 o
  10   1  10       19.06       25.17      3.08 o
  11   1  10       14.28       13.87      3.90 o
  12   1  10        4.34        4.05      5.92 o
   0   2  10      155.35      152.81      3.59 o
   1   2  10       86.35       87.05      1.75 o
   2   2  10        3.25        3.07      0.61 o
   3   2  10       28.97       28.82      1.36 o
   4   2  10      168.11      174.59      3.64 o
   5   2  10       75.31       72.83      2.51 o
   6   2  10        6.14        6.75      1.82 o
   7   2  10       84.25       94.37      3.67 o
   8   2  10       74.84       81.25      3.67 o
   9   2  10        0.30        2.73      1.82 o
  10   2  10        0.72        0.44      1.90 o
  11   2  10       28.35       28.26      3.45 o
  12   2  10        0.24        2.80      3.13 o
   1   3  10       87.01       84.51      1.69 o
   2   3  10        9.31        9.68      0.68 o
   3   3  10        0.10        0.40      1.25 o
   4   3  10      152.14      179.64      3.71 o
   5   3  10      153.95      159.71      4.54 o
   6   3  10        4.71        5.77      1.24 o
   7   3  10       37.26       46.80      2.72 o
   8   3  10       16.88       18.22      2.15 o
   9   3  10       66.72       69.15      3.39 o
  10   3  10        5.49        5.71      2.34 o
  11   3  10        4.37        4.87      2.55 o
  12   3  10        2.86        0.56      3.12 o
   0   4  10      117.63      136.64      4.41 o
   1   4  10      136.77      123.92      2.97 o
   2   4  10       76.27       94.80      2.43 o
   3   4  10       70.62       78.09      2.57 o
   4   4  10      122.23      119.65      2.91 o
   5   4  10      155.11      166.84      4.17 o
   6   4  10       35.04       31.13      1.98 o
   7   4  10       49.45       44.42      2.20 o
   8   4  10        1.02        1.03      1.31 o
   9   4  10       72.29       72.02      2.90 o
  10   4  10        0.15       -0.02      1.55 o
  11   4  10        0.85       -1.17      4.03 o
   1   5  10       85.83       83.62      2.71 o
   2   5  10      347.16      325.09      9.13 o
   3   5  10      213.55      202.43      4.64 o
   4   5  10        2.63        0.43      1.15 o
   5   5  10       58.55       47.13      2.61 o
   6   5  10        1.43       -0.26      1.51 o
   7   5  10        9.61        7.62      2.05 o
   8   5  10      221.70      217.62      7.06 o
   9   5  10       19.46       24.03      3.17 o
  10   5  10        0.19       -1.47      1.47 o
  11   5  10       13.77       21.95      3.26 o
   0   6  10        0.54        0.58      1.61 o
   1   6  10       73.10       80.23      3.06 o
   2   6  10       11.54       15.39      1.63 o
   3   6  10       59.07       63.83      2.50 o
   4   6  10      113.17      106.45      3.85 o
   5   6  10        0.75       -0.25      1.25 o
   6   6  10      170.02      146.09      5.64 o
   7   6  10       79.81       76.56      8.72 o
   8   6  10       12.87       16.84      2.25 o
   9   6  10        5.57        8.28      2.83 o
  10   6  10        4.69       -0.63      3.12 o
  11   6  10       47.06       58.05      5.55 o
   1   7  10      294.79      294.64      6.96 o
   2   7  10      365.22      383.03      8.47 o
   3   7  10       43.44       45.93      3.04 o
   4   7  10      114.12      104.07      4.63 o
   5   7  10       17.17       16.27      2.41 o
   6   7  10        5.54        4.74      2.74 o
   7   7  10      219.91      205.67      7.59 o
   8   7  10       23.81       21.69      2.72 o
   9   7  10       12.02        3.84      3.58 o
  10   7  10       15.39       14.22      4.88 o
   0   8  10       86.89       90.20      5.05 o
   1   8  10      161.08      162.40      4.81 o
   2   8  10      120.77      123.17      4.76 o
   3   8  10        5.78        3.39      1.70 o
   4   8  10        7.03        6.33      2.07 o
   5   8  10        2.99        3.32      2.00 o
   6   8  10        1.45       -1.78      1.78 o
   7   8  10        1.96       -1.57      2.99 o
   8   8  10       14.83       12.67      7.35 o
   9   8  10       15.05        8.06      3.03 o
   1   9  10        6.56        5.67      1.87 o
   2   9  10        0.17       -0.05      1.62 o
   3   9  10       42.98       36.56      3.11 o
   4   9  10        0.39        0.14      1.66 o
   5   9  10        2.00       -1.87      1.87 o
   6   9  10        7.10        2.48      2.43 o
   7   9  10        1.46       -0.18      3.58 o
   8   9  10        0.49        1.49      2.72 o
   0  10  10        0.49        0.52      2.73 o
   1  10  10       15.85       14.54      2.31 o
   2  10  10        0.33       -1.68      1.68 o
   3  10  10        8.23        9.01      2.27 o
   4  10  10        0.16        0.67      2.03 o
   5  10  10        1.55       -0.57      2.16 o
   6  10  10        1.40        0.94      2.56 o
   7  10  10        1.98        2.73      4.03 o
   1  11  10        7.30        4.36      2.33 o
   2  11  10        9.11        8.79      3.42 o
   3  11  10        1.20       -2.15      2.15 o
   4  11  10        4.88       10.56      2.87 o
   5  11  10        2.86        5.97      2.87 o
   0  12  10        0.39       -2.34      2.86 o
   1  12  10       20.41       23.38      3.61 o
   2  12  10       13.01       13.47      3.20 o
   3  12  10        5.53        5.85      4.16 o
   1   1  11     1365.18     1300.87     16.13 o
   2   1  11      560.71      553.37      7.44 o
   3   1  11       35.66       34.08      1.23 o
   4   1  11        2.37        1.86      1.11 o
   5   1  11       18.74       21.32      1.60 o
   6   1  11       44.95       38.82      2.48 o
   7   1  11      655.19      615.22     12.67 o
   8   1  11       17.75       21.70      2.31 o
   9   1  11        0.04        0.68      1.54 o
  10   1  11        2.70        6.62      4.04 o
  11   1  11        7.26       10.93      3.31 o
  12   1  11       21.40       24.90      4.41 o
   0   2  11      835.00      938.08     16.78 o
   1   2  11       18.15       10.71      0.70 o
   2   2  11        5.95        7.26      1.05 o
   3   2  11      564.88      581.30      7.90 o
   4   2  11       45.59       48.10      2.03 o
   5   2  11      179.20      191.26      4.09 o
   6   2  11      296.20      274.28      6.48 o
   7   2  11        0.01        1.01      1.49 o
   8   2  11        2.02       -0.52      1.43 o
   9   2  11       16.49       18.53      2.68 o
  10   2  11        2.26        6.57      2.22 o
  11   2  11       17.21       18.19      3.08 o
  12   2  11        0.50       -2.71      2.71 o
   1   3  11      777.20      742.40      9.64 o
   2   3  11      196.96      196.31      3.23 o
   3   3  11       64.94       59.57      1.82 o
   4   3  11       60.50       59.35      2.03 o
   5   3  11       83.69       80.78      4.06 o
   6   3  11       14.84       12.94      1.57 o
   7   3  11       29.08       31.61      2.09 o
   8   3  11       19.18       18.50      1.92 o
   9   3  11        0.02        0.24      2.39 o
  10   3  11        0.45       -1.97      1.97 o
  11   3  11        1.35        1.18      2.98 o
   0   4  11       67.16       71.35      3.22 o
   1   4  11       60.44       72.29      2.29 o
   2   4  11       17.62       17.37      1.40 o
   3   4  11       53.86       42.22      1.98 o
   4   4  11       40.28       35.85      1.89 o
   5   4  11       11.89        9.30      1.62 o
   6   4  11       26.23       18.34      1.95 o
   7   4  11       19.69       13.18      1.92 o
   8   4  11       23.44       23.28      2.81 o
   9   4  11       40.65       37.08      2.93 o
  10   4  11        1.68        0.05      1.65 o
  11   4  11        2.81        1.71      2.52 o
   1   5  11      973.86      900.47     15.13 o
   2   5  11       16.77       17.84      1.74 o
   3   5  11        0.02       -0.04      1.00 o
   4   5  11      125.07      123.45      4.11 o
   5   5  11        9.85       16.57      1.87 o
   6   5  11        0.16       -1.25      1.31 o
   7   5  11      127.41      131.73      5.54 o
   8   5  11       26.60       28.25      3.05 o
   9   5  11       11.53       16.11      2.95 o
  10   5  11        5.45        6.05      2.11 o
  11   5  11        0.57        3.58      2.84 o
   0   6  11      701.62      712.10     19.60 o
   1   6  11      225.39      224.64      5.67 o
   2   6  11      149.26      145.50      3.92 o
   3   6  11       63.77       56.67      2.46 o
   4   6  11        7.87        7.54      1.60 o
   5   6  11       81.84       76.78      3.47 o
   6   6  11        0.01        1.25      1.65 o
   7   6  11        6.85        4.09      2.02 o
   8   6  11        0.03        0.24      1.88 o
   9   6  11       24.68       20.55      3.53 o
  10   6  11       11.62       20.64      3.85 o
   1   7  11        1.82        0.28      1.25 o
   2   7  11      196.23      200.72      5.44 o
   3   7  11       77.61       70.84      3.72 o
   4   7  11       18.18       15.87      2.33 o
   5   7  11       95.18       87.99      4.39 o
   6   7  11       36.51       26.32      3.38 o
   7   7  11        3.41        7.11      2.62 o
   8   7  11       11.71       10.84      2.97 o
   9   7  11       19.56       32.50      5.33 o
  10   7  11        8.93       17.88      4.10 o
   0   8  11      364.88      366.76     11.94 o
   1   8  11       70.10       70.77      3.17 o
   2   8  11       10.44        7.76      1.88 o
   3   8  11       44.56       52.59      3.40 o
   4   8  11       10.48        7.52      2.09 o
   5   8  11       18.56       24.44      3.80 o
   6   8  11        4.76        1.60      3.35 o
   7   8  11        5.97        3.53      2.69 o
   8   8  11        8.48        9.79      3.08 o
   9   8  11        0.02        3.38      2.72 o
   1   9  11        0.77        0.22      1.60 o
   2   9  11       20.84       20.78      2.59 o
   3   9  11        1.58        0.04      1.73 o
   4   9  11        2.80        2.61      2.14 o
   5   9  11       14.11       10.41      2.55 o
   6   9  11        1.31       -0.39      3.71 o
   7   9  11       32.92       35.34      4.31 o
   8   9  11        0.13       -1.21      2.45 o
   0  10  11       22.41       18.21      4.16 o
   1  10  11        4.20        6.11      1.95 o
   2  10  11        4.34        4.47      1.92 o
   3  10  11        0.75        0.61      1.81 o
   4  10  11       13.38       14.40      2.93 o
   5  10  11       13.65       11.97      3.06 o
   6  10  11       11.20        6.10      3.00 o
   7  10  11        0.57        1.26      2.72 o
   1  11  11        0.10        1.04      3.25 o
   2  11  11        3.66        0.31      1.99 o
   3  11  11       13.74       15.63      3.18 o
   4  11  11       12.25       10.61      3.05 o
   5  11  11       13.08       18.94      3.62 o
   0  12  11       18.29       18.99      4.81 o
   1  12  11        0.52       -1.22      2.29 o
   0   0  12      949.00      998.48     25.33 o
   1   0  12       72.61       73.81      2.40 o
   2   0  12     2176.25     2061.87     35.57 o
   3   0  12       94.57      102.09      3.17 o
   4   0  12       93.23       74.05      2.79 o
   5   0  12     1097.25     1045.86     22.09 o
   6   0  12     2294.59     2102.76     52.61 o
   7   0  12      144.57      153.53      6.95 o
   8   0  12       49.68       42.10      3.96 o
   9   0  12        1.92        0.93      3.97 o
  10   0  12       14.71       12.36      3.13 o
  11   0  12        8.46        9.23      4.68 o
  12   0  12        9.80       17.82      5.72 o
   1   1  12       37.15       57.05      1.49 o
   2   1  12       65.46       61.56      1.71 o
   3   1  12       81.60       90.45      2.08 o
   4   1  12        1.59        1.32      0.67 o
   5   1  12      274.44      277.52      8.04 o
   6   1  12      285.37      293.65      8.65 o
   7   1  12       31.36       27.89      2.35 o
   8   1  12        0.10        0.14      1.46 o
   9   1  12       35.17       33.83      6.67 o
  10   1  12       13.43        8.21      2.37 o
  11   1  12       41.42       49.87      5.53 o
  12   1  12       18.75       19.07      4.29 o
   0   2  12      819.78      809.23     14.80 o
   1   2  12       15.52       14.11      0.80 o
   2   2  12      695.97      727.21      9.58 o
   3   2  12      114.48      106.07      2.28 o
   4   2  12      159.26      155.06      3.55 o
   5   2  12        2.18        1.31      1.00 o
   6   2  12      396.60      395.54      7.87 o
   7   2  12      192.37      184.74      4.78 o
   8   2  12       33.64       33.40      2.69 o
   9   2  12       72.59       75.72      3.77 o
  10   2  12       59.84       51.97      4.05 o
  11   2  12       15.59       17.75      7.67 o
   1   3  12        0.10        1.84      0.64 o
   2   3  12      166.42      178.86      3.22 o
   3   3  12        6.14        6.37      0.79 o
   4   3  12        3.21        8.35      1.12 o
   5   3  12      362.87      355.27      6.45 o
   6   3  12       16.87       16.25      1.65 o
   7   3  12       71.34       64.81      2.84 o
   8   3  12        0.51        0.90      1.29 o
   9   3  12        2.85        2.63      1.68 o
  10   3  12       23.79       24.29      3.30 o
  11   3  12        2.42       -0.52      4.03 o
   0   4  12      765.70      665.31     15.09 o
   1   4  12      105.87      107.92      3.19 o
   2   4  12       11.17       17.02      1.50 o
   3   4  12       20.23       19.52      1.55 o
   4   4  12       45.98       42.90      2.13 o
   5   4  12       14.15        7.93      1.61 o
   6   4  12        1.74        3.81      1.53 o
   7   4  12      104.07       99.60      4.53 o
   8   4  12       30.49       25.47      5.13 o
   9   4  12        5.48        7.59      2.29 o
  10   4  12       12.10       13.67      2.45 o
  11   4  12        0.07        0.58      2.64 o
   1   5  12        0.06        0.69      1.07 o
   2   5  12        6.98        6.13      1.25 o
   3   5  12        0.05       -0.35      1.15 o
   4   5  12       54.45       59.80      2.94 o
   5   5  12       48.05       45.93      2.69 o
   6   5  12      214.15      208.37      6.01 o
   7   5  12        3.26       -0.12      2.03 o
   8   5  12       10.61        9.79      2.36 o
   9   5  12        1.30        1.48      1.79 o
  10   5  12        0.05        1.88      2.56 o
  11   5  12       17.83       16.00      4.55 o
   0   6  12     2031.77     1989.03     49.60 o
   1   6  12      185.27      178.50      5.00 o
   2   6  12        8.25       12.36      2.03 o
   3   6  12       99.58      114.04      4.04 o
   4   6  12      103.09      102.88      4.28 o
   5   6  12        0.44        0.61      1.36 o
   6   6  12       25.62       19.52      2.68 o
   7   6  12        0.19       -0.26      1.84 o
   8   6  12       36.54       30.80      3.83 o
   9   6  12        9.57        1.26      2.37 o
  10   6  12        5.06        2.39      4.36 o
   1   7  12      122.19      115.55      4.02 o
   2   7  12       10.89       15.85      2.20 o
   3   7  12       20.06       16.39      2.32 o
   4   7  12        3.50        3.41      1.83 o
   5   7  12        4.83        6.26      2.10 o
   6   7  12        1.29       -0.26      1.69 o
   7   7  12       46.39       44.98      4.34 o
   8   7  12        4.88       -2.23      2.25 o
   9   7  12       12.12        6.53      9.17 o
   0   8  12       48.09       62.20      5.53 o
   1   8  12       20.71       18.86      2.06 o
   2   8  12        0.01       -1.56      1.56 o
   3   8  12        5.78        3.95      1.94 o
   4   8  12      152.47      158.06      7.37 o
   5   8  12        1.85        1.02      1.94 o
   6   8  12       13.56       11.23      2.80 o
   7   8  12        0.69       -2.28      2.28 o
   8   8  12        6.83        4.32      2.69 o
   1   9  12        3.78        6.77      1.92 o
   2   9  12        9.01        9.02      2.08 o
   3   9  12        3.55        1.01      1.91 o
   4   9  12        0.44       -1.39      1.68 o
   5   9  12        6.29        5.21      3.12 o
   6   9  12        0.07       -2.07      2.07 o
   7   9  12        1.17        1.00      2.71 o
   0  10  12       58.14       73.14      6.64 o
   1  10  12        0.23       -0.04      3.12 o
   2  10  12        0.17        0.51      1.86 o
   3  10  12        3.70        3.28      1.98 o
   4  10  12        0.09       -0.75      2.25 o
   5  10  12       13.08       20.56      3.63 o
   6  10  12        7.62        7.60      3.19 o
   1  11  12        6.83        7.45      2.59 o
   2  11  12        4.26        1.91      2.57 o
   3  11  12        2.98        2.24      2.59 o
   4  11  12        1.70       -1.28      2.40 o
   1   1  13        3.30        2.91      0.70 o
   2   1  13       65.25       75.04      1.85 o
   3   1  13      297.95      282.07      4.48 o
   4   1  13       94.62       86.56      2.20 o
   5   1  13       30.12       22.36      1.82 o
   6   1  13      197.74      205.51      5.01 o
   7   1  13       51.03       48.89      2.45 o
   8   1  13        4.54        4.52      1.72 o
   9   1  13       14.89       15.90      2.31 o
  10   1  13       13.96       12.45      2.72 o
  11   1  13        6.66        8.30      4.03 o
   0   2  13       23.31       30.12      2.37 o
   1   2  13       88.15       77.27      2.02 o
   2   2  13      166.41      168.09      3.02 o
   3   2  13      577.21      573.92      7.96 o
   4   2  13       83.77       76.03      2.19 o
   5   2  13      267.28      267.03      5.33 o
   6   2  13      157.30      160.74      4.31 o
   7   2  13       41.56       42.93      2.39 o
   8   2  13       14.17       17.35      1.87 o
   9   2  13       10.20        9.05      1.77 o
  10   2  13        0.56        3.86      2.39 o
  11   2  13        0.82        0.00      2.85 o
   1   3  13      132.94      122.21      3.13 o
   2   3  13      221.10      202.92      4.87 o
   3   3  13        1.56        2.27      0.83 o
   4   3  13      161.10      141.91      3.92 o
   5   3  13       85.47       83.08      3.29 o
   6   3  13      142.98      129.38      4.49 o
   7   3  13        5.85        6.25      1.59 o
   8   3  13        3.71        4.63      1.64 o
   9   3  13       79.15       84.68      4.59 o
  10   3  13        0.67       -0.32      3.58 o
  11   3  13        0.21        2.84      2.65 o
   0   4  13     1535.82     1521.15     31.77 o
   1   4  13      693.44      692.07     11.17 o
   2   4  13      212.74      218.67      5.00 o
   3   4  13      119.55      108.87      3.82 o
   4   4  13       15.55       14.33      1.53 o
   5   4  13        7.18        6.31      1.67 o
   6   4  13       24.86       24.31      2.32 o
   7   4  13        0.47        0.55      1.38 o
   8   4  13        3.21        1.43      1.72 o
   9   4  13       21.67       27.30      3.23 o
  10   4  13       22.15       22.95      3.75 o
  11   4  13        0.98       -0.42      2.71 o
   1   5  13      245.74      234.64      5.39 o
   2   5  13       24.30       17.77      1.65 o
   3   5  13       67.34       66.05      3.75 o
   4   5  13      133.74      119.36      4.22 o
   5   5  13       27.41       22.60      2.24 o
   6   5  13       18.57       22.77      2.35 o
   7   5  13       30.56       26.17      3.28 o
   8   5  13       24.41       23.96      3.13 o
   9   5  13        0.19        3.92      2.42 o
  10   5  13        0.26        5.29      2.89 o
   0   6  13       73.94       82.55      4.82 o
   1   6  13      256.57      264.14      6.58 o
   2   6  13       65.68       59.21      3.60 o
   3   6  13       84.22       78.44      5.79 o
   4   6  13       41.62       46.83      2.85 o
   5   6  13       17.00       15.89      2.17 o
   6   6  13       13.08       12.25      2.33 o
   7   6  13        7.27        2.31      2.14 o
   8   6  13       14.31       10.88      3.03 o
   9   6  13        0.14       -1.99      2.16 o
  10   6  13        0.60        2.87      3.97 o
   1   7  13        6.57        7.25      1.63 o
   2   7  13        4.57        4.25      1.62 o
   3   7  13       43.05       46.19      3.77 o
   4   7  13       68.53       68.55      3.47 o
   5   7  13        0.46        0.00      1.56 o
   6   7  13       27.70       23.64      2.98 o
   7   7  13       21.83       22.52      3.56 o
   8   7  13        0.18        2.20      2.47 o
   9   7  13       36.10       38.81      4.74 o
   0   8  13        0.11       -1.68      1.68 o
   1   8  13        5.71        1.45      1.58 o
   2   8  13        1.92        1.84      1.67 o
   3   8  13       10.13       11.94      3.16 o
   4   8  13       20.70       23.25      3.21 o
   5   8  13        3.05        4.39      2.04 o
   6   8  13        0.03       -0.17      2.48 o
   7   8  13        0.20        2.18      2.52 o
   8   8  13        5.09        5.42      2.98 o
   1   9  13       15.13       19.97      2.56 o
   2   9  13       11.90       13.08      2.37 o
   3   9  13        9.58       10.63      2.40 o
   4   9  13        3.86        3.53      2.36 o
   5   9  13        0.02        2.53      2.25 o
   6   9  13        3.01        1.19      2.62 o
   7   9  13       36.63       46.45      5.27 o
   0  10  13        2.03       -0.52      2.73 o
   1  10  13       29.32       26.95      3.54 o
   2  10  13        2.56        4.29      2.27 o
   3  10  13        1.26       -2.07      2.07 o
   4  10  13        7.21       -2.25      2.39 o
   5  10  13        0.16       -2.21      3.58 o
   1  11  13        2.26       -0.91      2.86 o
   2  11  13        2.88        4.78      4.55 o
   3  11  13        1.60       -2.09      2.09 o
   0   0  14      528.19      583.47     19.69 o
   1   0  14       52.81       47.65      2.08 o
   2   0  14       14.54        9.29      1.21 o
   3   0  14      428.49      428.34      8.91 o
   4   0  14        6.66        7.96      1.41 o
   5   0  14        5.10        2.97      1.29 o
   6   0  14      108.42      103.79      6.75 o
   7   0  14      176.20      169.91      5.84 o
   8   0  14        4.17        8.24      4.55 o
   9   0  14        4.19        2.40      3.71 o
  10   0  14      110.04      107.85     12.24 o
  11   0  14        0.75       10.66      4.68 o
   1   1  14       64.28       66.52      1.72 o
   2   1  14      240.91      229.07      3.82 o
   3   1  14       71.06       67.01      1.90 o
   4   1  14      467.26      452.82      6.71 o
   5   1  14       83.25       85.75      2.46 o
   6   1  14       74.73       69.78      2.51 o
   7   1  14       32.86       34.91      2.26 o
   8   1  14        0.03        0.68      1.29 o
   9   1  14        2.82        1.89      1.80 o
  10   1  14        0.08        0.88      2.48 o
  11   1  14        8.23        8.10      6.37 o
   0   2  14      112.95      101.81      3.07 o
   1   2  14      692.00      673.53      9.07 o
   2   2  14      188.57      162.09      3.71 o
   3   2  14      121.61      132.37      2.89 o
   4   2  14      223.92      218.66      4.15 o
   5   2  14      163.10      163.52      3.81 o
   6   2  14       23.57       31.41      2.08 o
   7   2  14        8.10        8.48      1.50 o
   8   2  14        6.81        9.65      1.65 o
   9   2  14       18.10       25.44      2.30 o
  10   2  14       23.59       26.88      3.16 o
  11   2  14        3.42        4.08      2.59 o
   1   3  14       42.30       48.75      2.04 o
   2   3  14      226.28      217.99      4.69 o
   3   3  14      400.17      409.98      7.41 o
   4   3  14      124.18      123.19      4.12 o
   5   3  14       93.52       70.40      2.49 o
   6   3  14      157.63      149.71      7.36 o
   7   3  14       41.83       36.56      3.21 o
   8   3  14        7.53        5.58      1.77 o
   9   3  14        4.55        3.87      2.17 o
  10   3  14       72.89       87.72      6.51 o
  11   3  14        2.40       -0.48      2.71 o
   0   4  14      154.01      162.79      6.20 o
   1   4  14      172.34      165.48      4.52 o
   2   4  14       62.19       55.06      2.27 o
   3   4  14        7.34        4.39      1.30 o
   4   4  14        8.92       14.31      1.68 o
   5   4  14       48.74       50.97      3.48 o
   6   4  14        8.70       11.28      1.95 o
   7   4  14       14.41       14.78      2.80 o
   8   4  14       41.13       42.25      3.52 o
   9   4  14        0.13        0.24      2.31 o
  10   4  14        4.26        2.19      2.67 o
   1   5  14      104.54       98.40      3.31 o
   2   5  14      613.13      598.47     11.04 o
   3   5  14       84.99       84.40      3.58 o
   4   5  14        2.55        4.27      1.55 o
   5   5  14       67.57       65.47      3.37 o
   6   5  14       28.66       25.93      2.46 o
   7   5  14       32.56       30.02      3.19 o
   8   5  14        0.59        1.54      2.33 o
   9   5  14        9.19       11.86      3.09 o
  10   5  14       21.72       14.68      3.68 o
   0   6  14       13.04       15.22      2.62 o
   1   6  14       12.46       11.40      1.95 o
   2   6  14       20.50       17.22      1.81 o
   3   6  14        1.04        3.94      1.58 o
   4   6  14       11.25       13.09      3.00 o
   5   6  14       10.11       12.44      2.00 o
   6   6  14        0.35        0.11      1.63 o
   7   6  14        1.68       -0.53      2.00 o
   8   6  14        4.83        3.98      2.43 o
   9   6  14       28.48       32.82      4.37 o
   1   7  14        2.49        5.30      1.53 o
   2   7  14       50.08       52.44      3.34 o
   3   7  14        2.20        2.26      1.79 o
   4   7  14        0.00       -0.79      1.39 o
   5   7  14        2.65        2.44      1.72 o
   6   7  14       15.48       17.68      3.09 o
   7   7  14       17.46       18.23      3.41 o
   8   7  14        7.25        6.38      3.51 o
   9   7  14        8.31       13.01      4.29 o
   0   8  14        3.03        4.46      2.47 o
   1   8  14       22.24       28.47      2.79 o
   2   8  14        1.00        0.36      1.61 o
   3   8  14        7.68        5.70      2.88 o
   4   8  14        6.53        9.02      2.29 o
   5   8  14        1.93       -1.13      2.12 o
   6   8  14        1.51       -2.16      2.18 o
   7   8  14        2.96        3.16      2.59 o
   8   8  14       15.00       20.09      3.90 o
   1   9  14       16.95       15.43      2.44 o
   2   9  14       20.87       18.22      2.64 o
   3   9  14        5.77        8.45      2.35 o
   4   9  14        1.48       -0.16      2.12 o
   5   9  14        4.12        4.14      2.53 o
   6   9  14        0.96       -1.95      2.38 o
   0  10  14       24.77       29.01      5.20 o
   1  10  14        0.06        0.94      2.15 o
   2  10  14        3.21        5.36      2.18 o
   3  10  14       13.15       13.76      3.11 o
   4  10  14        7.85        5.34      9.23 o
   5  10  14        8.76       -0.72      2.65 o
   1  11  14        4.23        6.77      2.65 o
   2  11  14        0.62       -0.90      2.34 o
   1   1  15        8.70        8.70      0.84 o
   2   1  15       13.22       10.72      0.95 o
   3   1  15      169.15      183.61      3.44 o
   4   1  15        9.20        9.37      1.39 o
   5   1  15       24.42       23.56      1.47 o
   6   1  15       10.14        7.94      1.42 o
   7   1  15       10.62        8.43      1.74 o
   8   1  15       17.26       13.17      1.83 o
   9   1  15        1.01       -1.28      1.33 o
  10   1  15       37.14       38.73      4.76 o
  11   1  15        1.35        1.50      2.22 o
   0   2  15       15.26       17.99      2.61 o
   1   2  15      191.80      187.73      3.86 o
   2   2  15       17.88       16.06      1.42 o
   3   2  15       11.92       12.49      1.18 o
   4   2  15       32.92       40.94      1.77 o
   5   2  15       18.13       15.08      1.42 o
   6   2  15       27.73       25.90      1.93 o
   7   2  15       14.81       11.67      2.37 o
   8   2  15        3.79        0.98      1.88 o
   9   2  15        6.74       10.80      2.18 o
  10   2  15       18.33       18.91      3.50 o
   1   3  15      393.31      361.12      6.72 o
   2   3  15      224.36      213.50      4.69 o
   3   3  15      206.38      187.85      4.37 o
   4   3  15      411.37      428.02      8.55 o
   5   3  15      150.15      135.54      4.59 o
   6   3  15        3.64        3.69      1.54 o
   7   3  15        6.03        6.09      1.73 o
   8   3  15       18.08       17.40      2.79 o
   9   3  15       26.99       22.94      4.23 o
  10   3  15       35.94       33.84      5.33 o
   0   4  15       14.39        9.62      1.88 o
   1   4  15       72.94       67.33      2.55 o
   2   4  15      334.11      329.69      6.44 o
   3   4  15      477.18      473.75      9.23 o
   4   4  15       36.14       40.44      2.34 o
   5   4  15       62.75       53.21      3.02 o
   6   4  15        0.13       -0.62      1.46 o
   7   4  15        1.38        0.53      1.63 o
   8   4  15        1.41        1.54      2.28 o
   9   4  15       13.99       13.65      3.58 o
  10   4  15       12.18       12.32      3.28 o
   1   5  15       67.41       66.09      2.59 o
   2   5  15        1.56       -0.22      1.13 o
   3   5  15      188.09      217.65      6.07 o
   4   5  15      132.26      138.99      4.78 o
   5   5  15       32.14       27.75      2.51 o
   6   5  15       20.70       26.17      2.55 o
   7   5  15        0.48        0.51      1.81 o
   8   5  15        3.85        3.24      2.52 o
   9   5  15       13.09       11.14      4.81 o
   0   6  15        7.51        7.86      2.40 o
   1   6  15       10.08        8.31      1.57 o
   2   6  15       10.34       12.42      1.66 o
   3   6  15        7.70        5.15      1.67 o
   4   6  15        9.82        9.85      1.88 o
   5   6  15        0.23        0.31      1.46 o
   6   6  15        1.28        2.43      1.70 o
   7   6  15        4.18        1.91      2.30 o
   8   6  15        0.44       -0.97      2.22 o
   9   6  15        0.00        1.60      2.69 o
   1   7  15       56.08       66.73      4.15 o
   2   7  15       19.68       25.23      2.70 o
   3   7  15        5.69        3.94      1.72 o
   4   7  15        0.67       -0.60      1.71 o
   5   7  15       19.93       17.39      2.41 o
   6   7  15        1.36       -1.32      1.87 o
   7   7  15        4.56        6.47      2.71 o
   8   7  15        0.36       -2.00      2.60 o
   0   8  15       78.29       85.62      7.49 o
   1   8  15        3.19        3.31      1.78 o
   2   8  15        9.85       12.71      2.32 o
   3   8  15       58.54       56.81      3.87 o
   4   8  15       11.61       17.65      2.78 o
   5   8  15        7.25        2.23      3.90 o
   6   8  15        1.06        0.39      4.10 o
   7   8  15        5.02        4.31      2.77 o
   1   9  15        1.97        4.85      3.03 o
   2   9  15       29.87       26.05      4.12 o
   3   9  15       33.14       37.22      3.98 o
   4   9  15        0.42       -1.15      2.16 o
   5   9  15        1.13        1.28      4.42 o
   6   9  15        0.72        2.36      2.62 o
   0  10  15        4.42        2.86      3.64 o
   1  10  15        1.52        0.13      2.21 o
   2  10  15        1.90        2.34      2.29 o
   3  10  15        0.15        0.18      2.28 o
   4  10  15        0.83        1.75      2.45 o
   0   0  16      108.56       96.39      4.49 o
   1   0  16      162.23      141.65      3.99 o
   2   0  16      236.43      242.45      5.86 o
   3   0  16       90.81       92.25      3.33 o
   4   0  16       82.99       92.57      3.40 o
   5   0  16        2.20        1.68      1.54 o
   6   0  16        9.93        8.22      1.88 o
   7   0  16        0.02       -1.15      1.47 o
   8   0  16        1.09        1.55      2.64 o
   9   0  16        0.81       -0.30      1.83 o
  10   0  16       11.00       15.48      6.44 o
   1   1  16       60.29       52.77      1.93 o
   2   1  16      294.52      297.53      4.80 o
   3   1  16      409.15      409.48      6.24 o
   4   1  16      110.58      118.47      2.78 o
   5   1  16       30.21       29.68      2.22 o
   6   1  16       19.30       19.40      1.83 o
   7   1  16        4.60        6.34      1.71 o
   8   1  16       18.27       16.63      1.75 o
   9   1  16        9.62        8.72      1.77 o
  10   1  16       51.74       49.86      4.75 o
   0   2  16      176.04      185.41      7.49 o
   1   2  16       23.76       27.43      1.68 o
   2   2  16      205.26      194.61      4.40 o
   3   2  16      329.48      273.82      6.23 o
   4   2  16       11.66       18.23      1.64 o
   5   2  16       59.85       54.27      2.25 o
   6   2  16      113.21      113.85      3.66 o
   7   2  16        4.60        4.79      1.42 o
   8   2  16       11.28        9.61      1.72 o
   9   2  16       25.68       26.81      4.78 o
  10   2  16        0.62        2.38      2.47 o
   1   3  16        1.44        4.84      1.17 o
   2   3  16        0.44       -1.01      1.04 o
   3   3  16      683.92      715.70     11.86 o
   4   3  16      447.88      415.69     10.12 o
   5   3  16        0.73       -0.40      1.39 o
   6   3  16       39.58       40.88      2.86 o
   7   3  16        0.03        0.46      2.20 o
   8   3  16        3.95        1.12      1.89 o
   9   3  16        2.00       -0.56      2.26 o
  10   3  16        1.10        1.11      3.32 o
   0   4  16      140.13      159.29      5.73 o
   1   4  16       26.37       33.71      2.60 o
   2   4  16        6.78        3.83      1.23 o
   3   4  16       54.11       69.35      2.93 o
   4   4  16        0.05        0.56      1.69 o
   5   4  16        2.56        2.49      1.65 o
   6   4  16       66.39       65.86      3.52 o
   7   4  16        1.21        3.41      1.72 o
   8   4  16       17.85       17.50      4.16 o
   9   4  16       48.10       62.10      5.22 o
   1   5  16       68.56       63.83      2.89 o
   2   5  16        5.83        6.50      1.43 o
   3   5  16        7.62        8.14      1.72 o
   4   5  16       70.63       70.95      3.45 o
   5   5  16        0.92        3.15      1.64 o
   6   5  16        7.78        4.56      1.97 o
   7   5  16       25.56       21.11      3.47 o
   8   5  16        7.19       11.74      3.71 o
   9   5  16       19.20       17.94      3.62 o
   0   6  16       23.46       31.84      3.40 o
   1   6  16        0.40        0.53      1.18 o
   2   6  16        1.09        3.59      1.40 o
   3   6  16        9.85       10.24      1.94 o
   4   6  16        9.44        9.85      1.99 o
   5   6  16       42.72       38.61      2.95 o
   6   6  16       25.31       21.98      2.94 o
   7   6  16        0.21       -1.28      2.18 o
   8   6  16        2.27        0.89      3.32 o
   1   7  16        3.78        6.84      1.68 o
   2   7  16        0.01       -1.56      1.56 o
   3   7  16       31.68       36.28      2.97 o
   4   7  16        0.35        1.47      1.59 o
   5   7  16        5.99        3.71      2.16 o
   6   7  16        0.00        1.58      2.37 o
   7   7  16        2.29       -1.79      2.30 o
   0   8  16        0.03        0.31      2.80 o
   1   8  16        1.72        1.35      2.83 o
   2   8  16       24.32       24.37      2.88 o
   3   8  16        2.23        1.79      1.98 o
   4   8  16       11.74       15.64      3.15 o
   5   8  16        0.01        0.05      2.86 o
   6   8  16        0.40        2.65      2.54 o
   1   9  16       14.79       17.00      2.63 o
   2   9  16       19.11       17.73      2.83 o
   3   9  16        1.49        1.12      3.19 o
   4   9  16        0.66        4.78      2.68 o
   5   9  16        0.01       -0.15      2.50 o
   0  10  16        2.17        1.04      2.99 o
   1  10  16        2.01        0.36      2.34 o
   2  10  16        1.44        3.99      3.64 o
   3  10  16        0.34        0.13      2.31 o
   1   1  17      115.51      116.16      2.57 o
   2   1  17        2.34        4.70      0.90 o
   3   1  17       21.30       21.81      1.59 o
   4   1  17      371.77      353.39      6.21 o
   5   1  17        0.09       -0.90      1.21 o
   6   1  17        2.15        3.59      1.31 o
   7   1  17        2.00        1.16      1.30 o
   8   1  17        2.47        1.58      1.36 o
   9   1  17        2.93        1.79      1.79 o
  10   1  17        0.01       -1.13      2.47 o
   0   2  17        2.33        3.83      1.62 o
   1   2  17       10.76       11.06      1.54 o
   2   2  17       76.47       76.46      3.46 o
   3   2  17      212.76      230.09      5.11 o
   4   2  17       12.89       13.74      1.58 o
   5   2  17       26.02       20.99      1.99 o
   6   2  17        1.19        2.08      1.55 o
   7   2  17       10.42        8.71      1.93 o
   8   2  17       17.25       23.86      4.18 o
   9   2  17       22.16       18.70      2.93 o
  10   2  17        0.22        1.83      2.55 o
   1   3  17        0.69       -0.37      0.97 o
   2   3  17       34.00       27.31      1.89 o
   3   3  17       16.75       19.26      3.07 o
   4   3  17        0.00        0.74      1.28 o
   5   3  17        1.81        0.56      1.41 o
   6   3  17       34.66       32.37      2.68 o
   7   3  17        3.14        0.22      1.61 o
   8   3  17       42.32       46.41      3.91 o
   9   3  17       13.95       19.02      3.62 o
   0   4  17      317.48      319.54      9.13 o
   1   4  17        8.51        7.93      1.38 o
   2   4  17       89.41       98.83      3.77 o
   3   4  17      229.95      208.64      5.32 o
   4   4  17        3.51        5.74      1.71 o
   5   4  17      137.83      149.90      5.15 o
   6   4  17       14.71       17.49      2.35 o
   7   4  17       12.75       10.62      2.33 o
   8   4  17        0.88        0.48      2.40 o
   9   4  17        4.67        1.49      2.59 o
   1   5  17       10.05        6.38      1.38 o
   2   5  17      178.39      183.33      4.98 o
   3   5  17        6.83        5.30      1.64 o
   4   5  17        5.56        7.38      1.89 o
   5   5  17        4.39        5.75      1.85 o
   6   5  17       32.17       29.02      3.07 o
   7   5  17        9.68       18.52      3.28 o
   8   5  17        0.26       -2.86      2.86 o
   0   6  17      265.05      283.51     10.37 o
   1   6  17       17.63       18.22      2.37 o
   2   6  17       62.76       65.29      3.44 o
   3   6  17        0.35        0.69      1.76 o
   4   6  17        0.56       -1.27      1.46 o
   5   6  17        0.00        0.33      1.87 o
   6   6  17        0.87        0.41      1.91 o
   7   6  17        1.57        2.04      2.66 o
   8   6  17        0.05       -1.99      4.88 o
   1   7  17       18.41       21.81      2.66 o
   2   7  17        2.75        4.09      1.89 o
   3   7  17        0.27       -1.32      1.48 o
   4   7  17       20.84       18.61      2.76 o
   5   7  17        8.92        7.25      3.20 o
   6   7  17       12.28        8.53      7.80 o
   7   7  17        0.59       -2.33      2.33 o
   0   8  17       48.16       60.12      6.38 o
   1   8  17       23.56       26.26      3.43 o
   2   8  17        0.30        4.13      1.97 o
   3   8  17        2.21       -1.96      1.96 o
   4   8  17        1.27        4.13      2.53 o
   5   8  17        1.97        1.26      2.28 o
   6   8  17        0.27       -2.47      2.47 o
   1   9  17        1.19        0.17      2.28 o
   2   9  17        0.05        2.04      2.37 o
   3   9  17        3.79        5.31      2.53 o
   4   9  17        0.66        1.11      2.60 o
   0  10  17       33.82       35.52      5.72 o
   0   0  18        4.34        3.84      1.60 o
   1   0  18      250.88      237.71      5.91 o
   2   0  18       40.45       25.93      2.10 o
   3   0  18       50.30       55.79      3.27 o
   4   0  18       39.22       39.85      2.48 o
   5   0  18       26.83       30.33      2.84 o
   6   0  18        0.63        2.00      1.60 o
   7   0  18      250.00      272.95      8.37 o
   8   0  18        5.33       13.20      2.78 o
   9   0  18       84.93      102.32      8.07 o
   1   1  18       37.14       33.52      1.88 o
   2   1  18      111.28       98.88      3.21 o
   3   1  18        8.01       11.21      1.44 o
   4   1  18      177.40      196.42      4.23 o
   5   1  18      280.54      314.53      6.32 o
   6   1  18      119.11      129.81      4.01 o
   7   1  18       11.45       16.10      1.90 o
   8   1  18       14.83       18.31      2.44 o
   9   1  18        3.71        1.76      1.89 o
   0   2  18       48.16       32.32      2.68 o
   1   2  18        2.99        2.09      1.02 o
   2   2  18      110.23      120.74      3.51 o
   3   2  18       30.10       30.96      1.95 o
   4   2  18       27.79       33.94      2.11 o
   5   2  18       95.21       97.95      4.08 o
   6   2  18       29.98       32.61      2.64 o
   7   2  18       33.86       46.96      3.50 o
   8   2  18        1.76        4.66      2.55 o
   9   2  18       50.35       64.80     11.06 o
   1   3  18       85.06       80.79      2.89 o
   2   3  18       82.95       94.57      3.19 o
   3   3  18        0.16       -0.32      1.14 o
   4   3  18       46.36       39.31      3.62 o
   5   3  18        6.45        2.75      1.61 o
   6   3  18       25.45       22.44      2.45 o
   7   3  18        0.96       -0.92      1.86 o
   8   3  18        1.17        2.55      2.40 o
   9   3  18        6.12       11.84      3.09 o
   0   4  18      169.67      148.71      5.71 o
   1   4  18       64.31       71.84      2.79 o
   2   4  18       12.65       15.11      1.68 o
   3   4  18        4.82        2.41      1.42 o
   4   4  18        9.83        9.58      2.42 o
   5   4  18        2.87        3.37      1.70 o
   6   4  18        0.07       -0.18      1.73 o
   7   4  18       36.74       36.08      3.69 o
   8   4  18        9.21        8.79      3.00 o
   1   5  18       50.57       49.92      3.01 o
   2   5  18       12.28       14.31      1.85 o
   3   5  18        7.83       10.57      2.01 o
   4   5  18        0.13       -0.91      1.52 o
   5   5  18       56.80       65.29      4.04 o
   6   5  18        0.46        0.03      1.74 o
   7   5  18       15.83       20.76      3.53 o
   8   5  18        9.08        7.28      4.03 o
   0   6  18        2.73        2.13      2.25 o
   1   6  18       92.86       94.17      3.68 o
   2   6  18        7.02        7.58      1.83 o
   3   6  18        8.23        7.28      1.98 o
   4   6  18        1.23        1.43      1.89 o
   5   6  18        9.24        8.70      2.39 o
   6   6  18       11.48        7.74      2.96 o
   7   6  18       24.74       26.08      3.93 o
   1   7  18        0.02        1.35      1.79 o
   2   7  18       47.91       50.62      4.51 o
   3   7  18        0.75       -0.90      2.39 o
   4   7  18       28.39       32.57      3.34 o
   5   7  18        3.01        5.36      2.59 o
   6   7  18        0.90       -1.89      2.24 o
   0   8  18        2.28        2.08      2.99 o
   1   8  18       10.04        9.70      2.33 o
   2   8  18        0.03        1.70      2.37 o
   3   8  18       22.12       27.24      3.81 o
   4   8  18       10.04       12.52      3.28 o
   5   8  18       13.94       22.62      3.94 o
   1   9  18        0.23        2.46      2.46 o
   2   9  18        4.50        8.46      3.02 o
   3   9  18        4.73        1.33      2.40 o
   1   1  19       19.56       12.15      2.27 o
   2   1  19       10.31       10.72      1.44 o
   3   1  19        1.36       -0.48      1.08 o
   4   1  19       40.01       46.98      2.41 o
   5   1  19      128.75      142.60      4.47 o
   6   1  19       10.12       11.98      2.20 o
   7   1  19        0.89        0.19      2.14 o
   8   1  19       10.93       16.34      5.07 o
   9   1  19        4.73        4.61      2.74 o
   0   2  19        2.05        3.94      1.80 o
   1   2  19      111.97      117.14      3.45 o
   2   2  19        4.16        1.12      1.66 o
   3   2  19       21.71       23.06      1.87 o
   4   2  19       40.29       45.84      2.43 o
   5   2  19        8.32        9.28      1.94 o
   6   2  19       24.78       20.47      2.63 o
   7   2  19       10.45        8.47      2.80 o
   8   2  19        8.48        6.52      2.74 o
   1   3  19       39.17       40.54      2.20 o
   2   3  19        3.63        3.53      1.28 o
   3   3  19        0.11        0.54      1.17 o
   4   3  19        7.33        6.29      1.67 o
   5   3  19       14.76       12.17      2.11 o
   6   3  19        2.68        5.29      2.86 o
   7   3  19       42.73       40.20      5.14 o
   8   3  19        9.72       14.85      3.38 o
   0   4  19        2.12       -1.62      1.62 o
   1   4  19        3.54        4.30      1.39 o
   2   4  19       14.49       11.79      1.69 o
   3   4  19       27.58       32.64      2.39 o
   4   4  19       19.58       18.65      2.29 o
   5   4  19        1.27        3.30      1.98 o
   6   4  19        3.06        1.18      2.39 o
   7   4  19        6.65        4.85      2.66 o
   8   4  19        6.00        2.29      2.56 o
   1   5  19        1.03        2.37      1.35 o
   2   5  19       36.75       38.54      2.55 o
   3   5  19        4.05        1.93      1.90 o
   4   5  19        3.66        4.04      1.90 o
   5   5  19        2.38        1.16      1.93 o
   6   5  19        5.28        6.97      2.81 o
   7   5  19        0.00        0.55      2.47 o
   0   6  19        4.95        5.90      2.43 o
   1   6  19       31.53       32.61      2.47 o
   2   6  19        0.40        0.38      1.57 o
   3   6  19        0.45       -0.91      2.05 o
   4   6  19       15.82       20.49      3.39 o
   5   6  19       19.39       26.60      3.72 o
   6   6  19        0.42        2.99      2.66 o
   1   7  19       59.84       70.49      6.40 o
   2   7  19        8.30       12.37      3.97 o
   3   7  19        7.37       10.59      4.55 o
   4   7  19       48.78       48.48      4.55 o
   5   7  19       21.17       28.82      3.94 o
   0   8  19       47.52       54.91      6.64 o
   1   8  19        2.81        3.28      3.12 o
   2   8  19       10.36        9.84      3.08 o
   3   8  19        2.35        3.04      2.48 o
   4   8  19       23.73       38.44      4.39 o
   0   0  20       66.43       61.44      7.55 o
   1   0  20      137.14      128.30      7.27 o
   2   0  20        0.50        3.39      2.62 o
   3   0  20       26.29       27.71      4.42 o
   4   0  20        0.54       -2.33      2.33 o
   5   0  20       22.07       14.84      4.81 o
   1   1  20      107.56      114.70      3.45 o
   2   1  20       54.39       58.71      2.56 o
   3   1  20       29.34       23.47      1.90 o
   4   1  20        0.10       -0.79      1.19 o
   5   1  20       49.85       48.08      2.79 o
   6   1  20        0.07       -0.04      2.06 o
   7   1  20       28.54       33.74      3.69 o
   8   1  20       58.67       67.28      6.51 o
   0   2  20        8.48       11.51      2.09 o
   1   2  20        1.68        2.48      1.18 o
   2   2  20        4.20        3.07      1.28 o
   3   2  20       16.40       17.20      1.74 o
   4   2  20        1.05        2.85      1.30 o
   5   2  20        0.03        0.93      1.72 o
   6   2  20       23.64       28.14      3.44 o
   7   2  20        6.39        6.02      2.59 o
   8   2  20        0.38        3.20      3.97 o
   1   3  20       14.02       25.32      1.95 o
   2   3  20       15.39       10.80      1.60 o
   3   3  20        9.65       11.81      1.65 o
   4   3  20        1.43        2.07      1.59 o
   5   3  20       21.35       20.67      2.70 o
   6   3  20       10.21        5.69      2.55 o
   7   3  20        0.01        0.61      2.22 o
   8   3  20        1.27       -0.78      2.86 o
   0   4  20        3.66        3.12      2.02 o
   1   4  20        2.30        0.80      1.25 o
   2   4  20        7.80        4.71      1.50 o
   3   4  20        1.24        1.93      1.62 o
   4   4  20        0.25        1.73      1.80 o
   5   4  20        8.08        2.09      2.31 o
   6   4  20        1.29       -0.15      2.22 o
   7   4  20        0.08        0.58      2.31 o
   1   5  20      132.69      150.65      6.94 o
   2   5  20        7.80        6.25      2.09 o
   3   5  20       16.60       10.58      2.61 o
   4   5  20        4.35        4.00      2.39 o
   5   5  20        5.58        8.35      2.75 o
   6   5  20        0.00       -2.09      2.09 o
   0   6  20      151.28      177.57      9.19 o
   1   6  20        3.07        2.97      1.74 o
   2   6  20       19.28       16.70      2.94 o
   3   6  20        0.77       -0.08      3.64 o
   4   6  20       20.42       26.55      3.76 o
   5   6  20        1.90       -0.68      4.36 o
   6   6  20        3.06        4.29      4.03 o
   1   7  20       12.49       17.94      3.22 o
   2   7  20       22.34       15.48      3.17 o
   3   7  20       35.09       37.07      4.04 o
   4   7  20        3.53        2.86      2.60 o
   0   8  20       26.50       29.66      5.59 o
   1   8  20        0.07       -2.18      2.18 o
   2   8  20        8.09       10.72      3.11 o
   1   1  21       13.68       14.98      1.65 o
   2   1  21        4.84        6.85      1.41 o
   3   1  21        1.24        1.95      1.50 o
   4   1  21        0.21       -0.29      1.63 o
   5   1  21       11.87        8.45      3.25 o
   6   1  21       18.12       15.35      3.77 o
   7   1  21        7.43        4.68      3.51 o
   0   2  21       67.96       59.91      3.79 o
   1   2  21        3.25        0.17      1.24 o
   2   2  21        4.29        2.08      1.26 o
   3   2  21        0.21       -1.20      1.20 o
   4   2  21        6.16        5.28      1.76 o
   5   2  21        0.40       -1.81      1.81 o
   6   2  21       64.31       75.21      5.53 o
   7   2  21       11.43       17.53      3.28 o
   1   3  21        9.01       10.34      1.61 o
   2   3  21       15.49       16.09      1.87 o
   3   3  21        5.67        6.22      1.82 o
   4   3  21        1.90        1.00      2.03 o
   5   3  21        0.00       -0.33      2.03 o
   6   3  21        0.00        2.32      4.75 o
   7   3  21        0.59       -2.12      2.12 o
   0   4  21       17.03       16.42      2.97 o
   1   4  21        5.40        1.78      1.54 o
   2   4  21        0.40       -1.41      1.46 o
   3   4  21        0.91       -2.34      2.60 o
   4   4  21       20.87       25.18      4.55 o
   5   4  21        3.07        0.48      2.73 o
   6   4  21       16.42       17.25      3.34 o
   1   5  21       28.25       40.83      3.00 o
   2   5  21        6.17        4.17      2.31 o
   3   5  21        0.00       -1.72      2.03 o
   4   5  21        0.17       -1.65      2.06 o
   5   5  21        0.46       -0.95      2.28 o
   0   6  21       20.35       17.98      3.53 o
   1   6  21        2.91        5.80      3.25 o
   2   6  21       39.88       49.86      4.39 o
   3   6  21        2.78        2.49      2.59 o
   4   6  21        2.90        0.33      2.33 o
   1   7  21        0.64        0.13      2.34 o
   2   7  21        1.23        2.14      3.25 o
   3   7  21        0.85        1.42      2.37 o
   0   0  22      128.46      148.23     11.59 o
   1   0  22        3.54       -0.17      3.64 o
   2   0  22        9.53        4.29      4.16 o
   3   0  22        0.02       -0.52      3.51 o
   4   0  22        0.98       -1.95      4.03 o
   5   0  22       34.00       54.12      7.81 o
   1   1  22        9.46        5.98      2.17 o
   2   1  22       84.09       99.22      6.86 o
   3   1  22        8.68        4.50      3.32 o
   4   1  22       11.57        3.74      4.81 o
   0   2  22        0.34        2.30      2.41 o
   1   2  22        4.41        3.53      1.60 o
   2   2  22        0.54        1.79      1.64 o
   3   2  22        4.21        3.85      1.80 o
   4   2  22        0.08       -1.19      1.87 o
   5   2  22        9.63        8.03      3.25 o
   6   2  22        1.37       -2.34      2.34 o
   1   3  22       26.71       36.69      2.97 o
   2   3  22       60.12       64.67      5.15 o
   3   3  22        5.75        3.80      1.88 o
   4   3  22        0.48        1.18      2.00 o
   5   3  22        3.13        2.41      2.28 o
   6   3  22        2.74        2.36      2.50 o
   0   4  22        2.75        1.85      2.19 o
   1   4  22        0.02        0.61      2.29 o
   2   4  22        3.73        3.54      1.96 o
   3   4  22        0.65       -1.50      2.15 o
   4   4  22        1.86        1.88      2.09 o
   5   4  22        1.94        3.41      2.56 o
   1   5  22       14.89       19.61      2.63 o
   2   5  22       14.47       17.90      3.13 o
   3   5  22        0.22        0.85      2.20 o
   4   5  22        0.00        0.40      2.93 o
   0   6  22       45.16       55.69      6.25 o
   1   6  22        4.22        0.14      2.80 o
   2   6  22       12.48        7.91      6.24 o
   3   6  22        0.29       -1.69      2.73 o
   0   2  23        1.82        3.12      2.60 o
   1   2  23        0.11       -0.91      2.34 o
   2   2  23        2.52       -0.13      2.47 o
   3   2  23        0.69        0.78      3.97 o
   4   2  23        0.33        1.04      2.86 o
   5   2  23       13.90       18.21      4.16 o
   1   3  23       38.96       43.35      3.63 o
   2   3  23        8.48        8.16      2.47 o
   3   3  23        0.92       -1.64      3.19 o
   4   3  23        1.25        1.62      2.28 o
   5   3  23       28.67       28.75      3.78 o
   0   4  23       13.40       19.64      4.16 o
   1   4  23        0.85        2.18      2.07 o
   2   4  23        2.02       -1.09      2.07 o
   3   4  23        1.21        1.07      2.24 o
   4   4  23        9.96       16.10      3.15 o
   1   5  23        0.27       -1.76      2.12 o
   2   5  23       16.00       13.77      3.03 o
   3   5  23        2.92       -0.21      2.24 o
   1   3  24        4.51        2.19      2.25 o
   2   3  24        6.59        5.42      5.85 o
   3   3  24        0.83        0.86      2.16 o
   0   4  24        1.87        0.91      2.99 o
   1   4  24        8.78       13.96      2.79 o
   2   4  24       21.43       17.13      3.07 o
 
